# Supplementary material for: LARP6 suppresses colorectal cancer progression through ZNF267/SGMS2-mediated imbalance of sphingomyelin synthesis
Source: J Exp Clin Cancer Res. 2023 Jan 24;42:33. doi: 10.1186/s13046-023-02605-4 (PMC9872320; doi:10.1186/s13046-023-02605-4)
Supplement: Supplementary file 1 — Additional file 1. Clinical information of all patients in research. [file 13046_2023_2605_MOESM1_ESM.xlsx]

## Sheet: Sheet1
Detailed clinical information of 49 primary CRC patients for RT-PCR
Patient information
Number	Age (years)	Gender	Tumor site	Tumor diameter(cm)	Differentiation	Lymph node state	Distant metastasis	T-stage	N-stage	M-stage	Clinical stage
Patient 1	55	male	rectum	5	high	positive	positive	T3	N1	M1	IV
Patient 2	61	male	rectum	5	moderate	positive	negative	T3	N1	M0	III
Patient 3	66	male	colon	5	moderate	positive	negative	T3	N1	M0	III
Patient 4	49	female	rectum	4	moderate	negative	negative	T3	N0	M0	II
Patient 5	70	male	colon	4	low	positive	negative	T4	N2	M0	III
Patient 6	70	male	colon	6	moderate	negative	positive	T3	N0	M1	IV
Patient 7	64	female	rectum	2	low	positive	negative	T2	N2	M0	III
Patient 8	61	female	colon	6.5	moderate-low	positive	negative	T3	N2	M0	III
Patient 9	43	male	colon	5	high-moderate	negative	negative	T3	N0	M0	II
Patient 10	38	female	colon	5	moderate	positive	negative	T4	N2	M0	III
Patient 11	80	male	colon	7	moderate	negative	negative	T2	N0	M0	I
Patient 12	71	male	colon	7	moderate	negative	negative	T2	N0	M0	I
Patient 13	38	male	rectum	10	moderate	positive	negative	T3	N2	M0	III
Patient 14	71	male	rectum	4	moderate	negative	positive	T3	N0	M1	IV
Patient 15	48	male	colon	5	moderate	negative	negative	-	N0	M0	I/II
Patient 16	63	female	colon	7	moderate-low	positive	negative	-	N1	M0	III
Patient 17	58	male	colon	3	-	positive	negative	T3	N2	M0	III
Patient 18	67	male	rectum	8	high-moderate	negative	negative	T2	N0	M0	I
Patient 19	34	male	rectum	6	low	positive	negative	T3	N1	M0	III
Patient 20	60	female	colon	6	moderate	positive	negative	T3	N1	M0	III
Patient 21	43	male	colon	9	high	positive	negative	T3	N1	M0	III
Patient 22	59	male	colon	5	high-moderate	positive	negative	T3	N1	M0	III
Patient 23	41	female	rectum	2.5	high	positive	negative	T4	N1	M0	III
Patient 24	83	male	colon	6	moderate	negative	negative	T3	N0	M0	II
Patient 25	42	male	colon	3.5	moderate	negative	positive	T3	N0	M1	IV
Patient 26	77	male	rectum	6	moderate	negative	negative	T3	N0	M0	II
Patient 27	57	male	colon	5	moderate	positive	negative	T3	N2	M0	III
Patient 28	75	female	colon	2.5	moderate	negative	negative	-	N0	M0	I/II
Patient 29	59	female	colon	3	moderate	positive	positive	T3	N1	M1	IV
Patient 30	64	male	colon	2	high	positive	negative	T4a	N1	M0	III
Patient 31	69	male	colon	9	low	negative	negative	T3	N1	M0	III
Patient 32	59	female	colon	9	low	negative	negative	T3	N1a	M0	III
Patient 33	57	male	colon	3	moderate	negative	negative	T2	N0	M0	I
Patient 34	75	female	colon	9	low	negative	negative	-	N0	M0	I/II
Patient 35	60	male	colon	4	moderate	positive	negative	-	Nx	M0	III
Patient 36	51	female	colon	6.2	moderate	positive	negative	-	Nx	M0	III
Patient 37	39	female	colon	5	moderate	negative	negative	-	N0	M0	I/II
Patient 38	53	female	rectum	4	-	negative	negative	T4a	N0	M0	II
Patient 39	77	male	rectum	3	moderate	negative	negative	T4a	N0	M0	II
Patient 40	73	male	colon	5	moderate	positive	negative	T2	N1	M0	III
Patient 41	73	female	colon	4	moderate	positive	negative	T4a	N1	M0	III
Patient 42	60	female	rectum	4	moderate	negative	negative	T3	N0	M0	II
Patient 43	35	male	colon	9	moderate	negative	negative	T4a	N0	M0	II
Patient 44	83	female	rectum	4	moderate	negative	negative	T4a	N0	M0	II
Patient 45	61	male	colon	3.7	high	negative	negative	T3	N0	M0	II
Patient 46	53	male	rectum	3.5	low	positive	negative	T3	N2b	M0	III
Patient 47	55	female	colon	6.5	low	negative	negative	T3	N0	M0	II
Patient 48	63	female	colon	4.5	moderate	positive	negative	T3	N1	M0	III
Patient 49	55	male	rectum	3.5	moderate	negative	negative	T4b	Nx	M0	III
Detailed clinical information of 12 primary CRC patients for WB
Patient information
Number	Age (years)	Gender	Tumor site	Tumor diameter(cm)	Differentiation	Lymph node state	Distant metastasis	T-stage	N-stage	M-stage	Clinical stage
Patient 50	53	male	colon	6	moderate	negative	negative	T4a	N0	M0	II
Patient 51	65	female	rectum	4.5	moderate	positive	negative	T3	N1	M0	III
Patient 52	72	male	colon	7	moderate	positive	negative	T4a	N1	M0	III
Patient 53	55	male	colon	5	moderate	negative	negative	T4b	N0	M0	II
Patient 54	54	female	colon	5	moderate	positive	negative	T4b	N1	M0	III
Patient 55	50	female	colon	6	moderate	positive	positive	-	Nx	Mx	IV
Patient 56	65	male	colon	4	moderate	positive	negative	T4a	N1	M0	III
Patient 57	52	male	rectum	5.5	moderate-low	positive	negative	T4a	N1	M0	III
Patient 58	46	male	colon	7	high	positive	negative	T3	N2a	M0	III
Patient 59	66	male	colon	6	high	negative	negative	T3	N0	M0	II
Patient 60	61	male	rectum	6	moderate	negative	negative	T3b	N2b	M0	III
Patient 61	67	male	colon	3.5	moderate	positive	negative	T3	N0	M0	II
Detailed clinical information of 165 primary CRC patients for IHC
Patient information
Number	Age (years)	Gender	Tumor site	Tumor diameter(cm)	Differentiation	Lymph node state	Distant metastasis	T-stage	N-stage	M-stage	Clinical stage
Patient 62	63	male	colon	4	moderate	positive	negative	T3	N1	M0	III
Patient 63	69	male	colon	5	moderate	negative	negative	T3	N0	M0	II
Patient 64	58	male	colon	5	moderate	positive	negative	T2	N2a	M0	III
Patient 65	57	male	rectum	4	moderate	positive	negative	T4a	N1	M0	III
Patient 66	51	female	colon	5.5	moderate	positive	negative	T4b	N2b	M0	III
Patient 67	70	female	colon	3.8	moderate	positive	negative	T3	N1b	M0	III
Patient 68	46	male	rectum	4	low	positive	negative	-	Nx	M0	III
Patient 69	74	male	rectum	6	moderate	negative	negative	-	N0	M0	I/II
Patient 70	48	female	colon	4	moderate	negative	negative	T3	N0	M0	II
Patient 71	65	male	colon	5	moderate	negative	negative	T4	N0	M0	II
Patient 72	76	male	rectum	4	moderate	negative	negative	T4	N0	M0	II
Patient 73	68	female	colon	7	moderate	positive	negative	-	Nx	M0	III
Patient 74	51	male	colon	5	moderate	positive	negative	T4	N1	M0	III
Patient 75	47	male	colon	4	moderate	positive	positive	T4a	N2b	M1	IV
Patient 76	78	male	colon	5	moderate	positive	negative	T4a	N1	M0	III
Patient 77	47	male	colon	8	moderate	negative	negative	-	N0	M0	I/II
Patient 78	72	male	colon	7	moderate	negative	negative	-	N0	M0	I/II
Patient 79	65	male	colon	2	moderate	positive	negative	-	Nx	M0	III
Patient 80	59	male	colon	5	moderate	positive	negative	T4b	Nx	M0	III
Patient 81	73	male	colon	8.5	low	positive	positive	-	Nx	M1	IV
Patient 82	28	male	colon	5	moderate	positive	positive	-	Nx	M1	IV
Patient 83	70	male	colon	5.5	moderate	positive	negative	T3	N2a	M0	III
Patient 84	66	male	colon	7.8	moderate	positive	negative	T4a	N2a	M0	III
Patient 85	42	female	colon	4	moderate-low	positive	negative	T3	N1a	M0	III
Patient 86	66	female	rectum	3	moderate	negative	negative	-	N0	M0	I/II
Patient 87	47	male	colon	6	moderate	negative	negative	T3	N0	M0	II
Patient 88	77	female	colon	4.5	moderate	negative	positive	-	N0	Mx	IV
Patient 89	46	male	colon	3	moderate	negative	negative	-	N0	M0	I/II
Patient 90	71	male	rectum	5.8	moderate	positive	negative	T4a	N2	M0	III
Patient 91	61	male	rectum	8	moderate	positive	negative	T4a	N2a	M0	III
Patient 92	73	female	rectum	4	moderate	negative	negative	-	N0	M0	I/II
Patient 93	60	female	colon	4.7	moderate	negative	negative	T2	N0	M0	I
Patient 94	55	female	colon	5	moderate	positive	negative	T4a	N1	M0	III
Patient 95	49	male	rectum	4	moderate	positive	negative	T3	N1	M0	III
Patient 96	66	male	colon	7.5	low	negative	negative	-	N0	M0	I/II
Patient 97	74	female	colon	3	moderate-low	negative	negative	T4a	N0	M0	II
Patient 98	49	male	rectum	4.5	high	negative	negative	T4a	N0	M0	II
Patient 99	66	male	colon	6.8	moderate	negative	negative	-	N0	M0	I/II
Patient 100	59	female	colon	4.5	moderate	positive	negative	T4	N1	M0	III
Patient 101	55	male	colon	3.5	moderate	negative	negative	-	N0	M0	I/II
Patient 102	62	female	rectum	4.2	low	negative	negative	-	N0	M0	I/II
Patient 103	73	female	colon	4	moderate	negative	negative	T3	N0	M0	II
Patient 104	66	female	colon	5.5	moderate	negative	negative	T4a	N0	M0	II
Patient 105	43	female	colon	3.5	moderate	positive	positive	T3	N1	M0	III
Patient 106	16	male	colon	5	moderate	positive	negative	-	Nx	M0	III
Patient 107	60	female	rectum	3.5	moderate	positive	negative	-	Nx	M0	III
Patient 108	65	female	rectum	3.2	moderate	positive	negative	T3	N1	M0	III
Patient 109	61	male	rectum	4	moderate	positive	negative	T4	N2	M0	III
Patient 110	50	female	colon	2	moderate	negative	negative	-	N0	M0	I/II
Patient 111	71	male	colon	8	moderate	positive	negative	T3	N1b	M0	III
Patient 112	69	male	colon	7	moderate	positive	negative	T3a	N1a	M0	III
Patient 113	78	male	colon	6	moderate	positive	negative	T3	N1	M0	III
Patient 114	51	female	colon	8	moderate	positive	negative	T3	N1	M0	III
Patient 115	61	male	colon	3.2	moderate	negative	negative	T2	N0	M0	I
Patient 116	65	male	colon-rectum	6	moderate	negative	positive	T3	N0	M1	IV
Patient 117	74	male	colon	8	moderate	negative	negative	T3	N0	M0	II
Patient 118	65	male	rectum	4	low	negative	negative	T3	N0	M0	II
Patient 119	65	female	colon	2.7	moderate	negative	positive	T4	N0	M1	IV
Patient 120	77	male	colon	6.5	moderate-low	negative	negative	T3	N0	M0	II
Patient 121	45	male	rectum	2	moderate	negative	negative	T2	N0	M0	I
Patient 122	59	female	colon	3.5	moderate	negative	negative	T3	N0	M0	II
Patient 123	54	male	colon-rectum	2.8	moderate	positive	negative	T3	N1	M0	III
Patient 124	51	female	rectum	4	high-moderate	negative	negative	T3	N0	M0	II
Patient 125	63	female	colon	5.2	moderate	positive	negative	T3	N1	M0	III
Patient 126	54	male	colon	1.6	moderate	negative	negative	T3	N0	M0	II
Patient 127	61	male	colon	4.6	moderate	negative	negative	T3	N0	M0	II
Patient 128	51	male	colon	5.8	moderate	negative	negative	T3	N0	M0	II
Patient 129	70	male	colon	5	moderate	negative	negative	T3	N0	M0	II
Patient 130	56	female	colon	4	moderate	positive	negative	T2	N0	M0	I
Patient 131	62	female	colon	5.5	high-moderate	negative	positive	T4	N0	M1	IV
Patient 132	75	female	colon	4.5	moderate	negative	negative	T3	N0	M0	II
Patient 133	63	female	colon	6	moderate	negative	negative	T3	N0	M0	II
Patient 134	59	female	colon-rectum	3.5	moderate	positive	negative	T3	N1	M0	III
Patient 135	52	female	colon	6.5	moderate	positive	positive	T4a	N1a	M1a	IV
Patient 136	47	female	colon-rectum	2.6	moderate	positive	negative	T3	N0	M0	II
Patient 137	65	male	colon	6.5	moderate	positive	negative	T4a	N1	M0	III
Patient 138	89	male	rectum	7	moderate	negative	negative	T3	N0	M0	II
Patient 139	55	male	rectum	7	moderate	negative	negative	T2	N0	M0	I
Patient 140	68	male	rectum	7	moderate	negative	negative	T3	N0	M0	II
Patient 141	69	male	rectum	5	moderate	negative	negative	T3	N0	M0	II
Patient 142	65	female	rectum	2.5	moderate	positive	negative	T3	N1	M0	III
Patient 143	34	male	colon-rectum	5	moderate-low	positive	negative	T3	N2	M0	III
Patient 144	62	male	colon	5	moderate	positive	negative	T3	N1	M0	III
Patient 145	49	female	colon	4.5	moderate-low	negative	negative	T4b	N0	M0	II
Patient 146	61	female	rectum	5.2	moderate	negative	negative	T3	N0	M0	II
Patient 147	78	female	rectum	3	moderate-low	negative	negative	T3	N0	M0	II
Patient 148	79	female	colon	7	moderate-low	positive	negative	T3	N1	M0	III
Patient 149	52	male	rectum	4.2	moderate	positive	negative	T4a	N2	M0	III
Patient 150	72	male	colon	6	moderate	negative	negative	T2	N0	M0	I
Patient 151	53	male	colon	10	moderate	negative	positive	T3	N0	M1	IV
Patient 152	51	male	colon	11	moderate	negative	negative	T3	N0	M0	II
Patient 153	45	male	colon	5.5	moderate	positive	negative	T3	N1	M0	III
Patient 154	65	male	colon	7.5	moderate-low	positive	negative	T3	N1	M0	III
Patient 155	61	female	colon	12	low	positive	negative	T3	N1	M0	III
Patient 156	50	female	colon	5.5	moderate	negative	negative	T3	N0	M0	II
Patient 157	34	male	colon	7	moderate	positive	positive	T4b	N2a	M1b	IV
Patient 158	66	male	colon	5	moderate	positive	negative	T4b	N2b	M0	III
Patient 159	33	male	colon	9.5	moderate	positive	positive	T4	N2	M1	IV
Patient 160	66	male	colon	4	moderate	positive	positive	T4	N1	M1	IV
Patient 161	65	female	colon	3.3	moderate-low	positive	negative	T3	N2b	M0	III
Patient 162	66	female	colon	7.5	moderate-low	positive	negative	T4b	N1	M0	III
Patient 163	87	male	colon	4.5	moderate	negative	negative	T3	N0	M0	II
Patient 164	38	female	colon	4	moderate	positive	negative	T4	N2	M0	III
Patient 165	66	male	colon	3	moderate	negative	negative	T4	N0	M0	II
Patient 166	52	male	rectum	5	moderate	positive	negative	T3	N1	M0	III
Patient 167	71	female	rectum	3	moderate-low	positive	positive	T3	N2b	M1a	IV
Patient 168	47	male	colon	3.5	moderate	positive	negative	T4a	N1	M0	III
Patient 169	74	male	rectum	6.1	moderate	positive	negative	T2	N1	M0	III
Patient 170	87	female	colon	7	moderate-low	positive	negative	T3	N2a	M0	III
Patient 171	63	female	colon	4.5	moderate	negative	negative	T3	N0	M0	II
Patient 172	52	female	colon	3	moderate	negative	negative	T4	N0	M0	II
Patient 173	43	male	colon	4	moderate	negative	negative	T3	N0	M0	II
Patient 174	48	female	colon	4	moderate	negative	negative	T3	N0	M0	II
Patient 175	45	female	colon	3	moderate	positive	negative	T3	N1	M0	III
Patient 176	59	female	colon	3.5	moderate	negative	negative	T3	N0	M0	II
Patient 177	70	male	colon	6	moderate	positive	positive	T3	N2	M1	IV
Patient 178	72	male	colon	6.5	moderate	negative	negative	T3	N0	M0	II
Patient 179	66	male	colon	5.5	moderate	negative	negative	T4b	N0	M0	II
Patient 180	74	male	colon	5.5	moderate	negative	negative	T4b	N0	M0	II
Patient 181	45	male	colon	3.6	moderate	negative	negative	T3	N0	M0	II
Patient 182	75	male	rectum	4	moderate	positive	negative	T3	N1	M0	III
Patient 183	53	male	colon	2	high	negative	negative	T1	N0	M0	I
Patient 184	74	female	colon	4	moderate-low	negative	negative	T3	N0	M0	II
Patient 185	56	female	rectum	5	moderate-low	negative	negative	T3	N0	M0	II
Patient 186	47	male	rectum	5	moderate	positive	positive	T3	N1	M1	IV
Patient 187	52	female	colon	5	low	negative	negative	T3	N0	M0	II
Patient 188	71	male	rectum	8	moderate	positive	positive	T4a	N0	M1	IV
Patient 189	64	female	colon	4.5	moderate	negative	negative	T4b	N0	M0	II
Patient 190	61	female	colon	3.8	moderate	negative	positive	T4	N0	M1	IV
Patient 191	55	male	colon	3.8	moderate	negative	negative	T3	N0	M0	II
Patient 192	52	female	colon	5	moderate	positive	negative	T3	N1	M0	III
Patient 193	55	male	colon	8.5	moderate	negative	negative	T3	N0	M0	II
Patient 194	64	female	rectum	2.5	moderate	negative	negative	T3	N0	M0	II
Patient 195	52	male	colon	4	moderate	negative	negative	T3	N0	M0	II
Patient 196	54	female	colon	8.3	moderate	negative	negative	T3	N0	M0	II
Patient 197	65	male	colon	2.5	moderate	positive	negative	T2	N1	M0	III
Patient 198	51	male	colon	3.8	moderate	positive	negative	T3	N2	M0	III
Patient 199	27	female	colon	4.2	moderate	positive	positive	T4	N2	M1	IV
Patient 200	49	female	rectum	3.5	low	positive	negative	T3b	N2b	M0	III
Patient 201	81	female	rectum	6	moderate	positive	negative	T4a	N2b	M0	III
Patient 202	52	male	colon	4	high	negative	negative	T3	N0	M0	II
Patient 203	69	female	colon	7.5	moderate	negative	negative	T3	N0	M0	II
Patient 204	70	female	colon	2.3	high	negative	negative	T3	N0	M0	II
Patient 205	50	male	colon	6	moderate-low	negative	negative	T3	N0	M0	II
Patient 206	50	female	colon	4.5	moderate	negative	negative	T3	N0	M0	II
Patient 207	61	male	colon	6	moderate	negative	negative	T3	N0	M0	II
Patient 208	56	male	colon-rectum	3.5	moderate	negative	negative	T3	N0	M0	II
Patient 209	25	female	colon	3	high-moderate	negative	negative	T3	N0	M0	II
Patient 210	70	male	colon	7.8	moderate-low	positive	negative	T3	N1	M0	III
Patient 211	58	male	rectum	2.1	low	positive	negative	T2	N1	M0	III
Patient 212	45	female	colon	6.5	moderate	positive	positive	T4	N1	M1	IV
Patient 213	63	male	rectum	3.6	moderate	negative	negative	T2	N0	M0	I
Patient 214	49	male	colon	3.2	moderate	negative	negative	T3	N0	M0	II
Patient 215	57	male	colon	6	moderate	positive	negative	T3	N1	M0	III
Patient 216	37	female	colon	9	moderate	positive	negative	T3	N1	M0	III
Patient 217	82	female	rectum	4	moderate	negative	negative	T3	N0	M0	II
Patient 218	55	male	rectum	5.5	high	negative	negative	T2	N0	M0	IV
Patient 219	54	male	colon	3.5	high	positive	negative	T3	N1	M0	III
Patient 220	63	female	colon	4	high	positive	negative	T2	N1	M0	III
Patient 221	60	female	colon	5	high-moderate	negative	negative	T3	N0	M0	II
Patient 222	45	female	colon	5	high	negative	negative	T3	N0	M0	II
Patient 223	54	female	colon	4	high	positive	negative	T3	N1	M0	III
Patient 224	52	female	rectum	3	high	negative	negative	T1	N0	M0	I
Patient 225	78	female	colon	6.5	high	negative	negative	T2	N0	M0	I
Patient 226	86	female	rectum	6.5	high	negative	negative	T2	N0	M0	I
