# Supplementary material for: LARP6 suppresses colorectal cancer progression through ZNF267/SGMS2-mediated imbalance of sphingomyelin synthesis
Source: J Exp Clin Cancer Res. 2023 Jan 24;42:33. doi: 10.1186/s13046-023-02605-4 (PMC9872320; doi:10.1186/s13046-023-02605-4)
Supplement: Supplementary file 3 — Additional file 3. List of peak of RIP-seq and KEGG analysis of peak-related genes. [file 13046_2023_2605_MOESM3_ESM.xlsx]

## Sheet: List of peak of RIP-seq 
List of peak of RIP-seq
chr	peak_start	peak_end	strand	gene_id	gene_type	gene_start	gene_end	count	fpk	logOddScore	CTL_count	CTL_fpk	CTL_logOddScore	pval	pvalAdj	eFDR	GeneID	Symbol	Description
2	3579966	3580180	+	intergenic	unknown	-	-	287	1334.88	17.6377	0	0	0	0	0	0	-	-	-
2	31731421	31731635	+	intergenic	unknown	-	-	308	1432.56	24.0465	0	0	0	0	0	0	-	-	-
2	38481776	38482850	-	ENSG00000231367	lincRNA	38406527	38515934	1865	1734.88	48.398	0	0	0	0	0	0	ENSG00000231367	LINC02613	-
2	50399656	50399870	-	ENSG00000179915	protein_coding	49918503	51225575	396	1841.86	36.4771	0	0	0	0	0	0	ENSG00000179915	NRXN1	neurexin 1 [Source:HGNC Symbol;Acc:HGNC:8008]
2	54621396	54621610	+	intergenic	unknown	-	-	377	1753.49	35.5945	0	0	0	0	0	0	-	-	-
2	54628921	54629135	+	intergenic	unknown	-	-	296	1376.74	20.5644	0	0	0	0	0	0	-	-	-
2	54631286	54631500	+	intergenic	unknown	-	-	303	1409.3	30.9442	0	0	0	0	0	0	-	-	-
2	54642896	54643110	+	intergenic	unknown	-	-	392	1823.26	36.3675	0	0	0	0	0	0	-	-	-
2	54648916	54649130	+	intergenic	unknown	-	-	292	1358.14	19.2976	0	0	0	0	0	0	-	-	-
2	55233931	55234145	+	intergenic	unknown	-	-	348	1618.6	32.408	0	0	0	0	0	0	-	-	-
2	55235221	55235435	+	intergenic	unknown	-	-	328	1525.58	28.8305	0	0	0	0	0	0	-	-	-
2	72721816	72722030	-	ENSG00000144036	protein_coding	72175984	72826041	354	1646.51	33.2568	0	0	0	0	0	0	ENSG00000144036	EXOC6B	exocyst complex component 6B [Source:HGNC Symbol;Acc:HGNC:17085]
2	87824706	87824920	-	ENSG00000185304	protein_coding	87755960	87825952	303	1409.3	23.0198	0	0	0	0	0	0	ENSG00000185304	RGPD2	RANBP2 like and GRIP domain containing 2 [Source:HGNC Symbol;Acc:HGNC:32415]
2	99101886	99102315	-	ENSG00000135951	protein_coding	98997261	99154964	597	1388.37	29.8167	0	0	0	0	0	0	ENSG00000135951	TSGA10	testis specific 10 [Source:HGNC Symbol;Acc:HGNC:14927]
2	99363541	99363755	+	intergenic	unknown	-	-	293	1362.79	19.6193	0	0	0	0	0	0	-	-	-
2	101005926	101006140	+	intergenic	unknown	-	-	318	1479.07	26.5941	0	0	0	0	0	0	-	-	-
2	110967951	110968165	+	intergenic	unknown	-	-	376	1748.84	35.5223	0	0	0	0	0	0	-	-	-
2	110968381	110968595	+	intergenic	unknown	-	-	623	2897.67	-12.7976	0	0	0	1.62168e-286	1.62168e-286	1.62168e-286	-	-	-
2	113907861	113908075	+	intergenic	unknown	-	-	360	1674.42	34.0051	0	0	0	0	0	0	-	-	-
2	130280326	130280540	+	intergenic	unknown	-	-	416	1934.88	36.4358	4	18.6047	0	0	0	0	-	-	-
2	130281186	130281400	+	intergenic	unknown	-	-	373	1734.88	35.2899	2	9.30233	0	0	0	0	-	-	-
2	143096046	143096260	-	ENSG00000224852	processed_pseudogene	143094789	143096555	611	2841.86	-7.84255	0	0	0	1.71271e-294	1.75348e-294	1.71271e-294	ENSG00000224852	--	-
2	143096691	143096905	-	ENSG00000232772	processed_pseudogene	143096839	143098007	313	1455.81	25.3598	0	0	0	0	0	0	ENSG00000232772	--	-
2	152389851	152390065	+	intergenic	unknown	-	-	346	1609.3	41.239	0	0	0	0	0	0	-	-	-
2	169630701	169630915	+	intergenic	unknown	-	-	365	1697.67	34.5532	0	0	0	0	0	0	-	-	-
2	169636721	169637365	+	intergenic	unknown	-	-	1407	2181.4	38.6961	0	0	0	0	0	0	-	-	-
2	170751926	170752140	-	ENSG00000234350	lincRNA	170700368	170813670	524	2437.21	30.0645	0	0	0	0	0	0	ENSG00000234350	AC007405.1	-
2	170752356	170753000	-	ENSG00000234350	lincRNA	170700368	170813670	1323	2051.16	48.2249	1	1.55039	0	0	0	0	ENSG00000234350	AC007405.1	-
2	174171931	174172145	-	ENSG00000138430	protein_coding	174072447	174248599	288	1339.53	17.9765	0	0	0	0	0	0	ENSG00000138430	OLA1	Obg like ATPase 1 [Source:HGNC Symbol;Acc:HGNC:28833]
2	177215901	177216115	+	intergenic	unknown	-	-	285	1325.58	16.9497	0	0	0	0	0	0	-	-	-
2	178455161	178455375	+	intergenic	unknown	-	-	377	1753.49	35.5945	0	0	0	0	0	0	-	-	-
2	197030086	197030300	-	ENSG00000065413	protein_coding	196967017	197311173	363	1688.37	34.3421	0	0	0	0	0	0	ENSG00000065413	ANKRD44	ankyrin repeat domain 44 [Source:HGNC Symbol;Acc:HGNC:25259]
2	197030086	197030300	-	ENSG00000224442	processed_pseudogene	197028711	197030143	363	1688.37	34.3421	0	0	0	0	0	0	ENSG00000224442	--	-
2	197764526	197764955	-	ENSG00000152430	protein_coding	197726879	197786762	715	1662.79	42.2499	0	0	0	0	0	0	ENSG00000152430	BOLL	boule homolog, RNA binding protein [Source:HGNC Symbol;Acc:HGNC:14273]
2	202740056	202740270	+	intergenic	unknown	-	-	288	1339.53	17.9765	0	0	0	0	0	0	-	-	-
2	203190911	203191125	+	intergenic	unknown	-	-	318	1479.07	26.5941	0	0	0	0	0	0	-	-	-
2	206161996	206162210	+	intergenic	unknown	-	-	354	1646.51	33.2568	0	0	0	0	0	0	-	-	-
2	216499841	216500055	+	intergenic	unknown	-	-	321	1493.02	27.2972	0	0	0	0	0	0	-	-	-
2	221961916	221963205	+	intergenic	unknown	-	-	2423	1878.29	33.9813	0	0	0	0	0	0	-	-	-
2	221963636	221964065	+	intergenic	unknown	-	-	1148	2669.77	12.574	0	0	0	0	0	0	-	-	-
2	224487306	224487520	-	ENSG00000036257	protein_coding	224470150	224585397	585	2720.93	2.09696	0	0	0	0	0	0	ENSG00000036257	CUL3	cullin 3 [Source:HGNC Symbol;Acc:HGNC:2553]
2	237763341	237763555	+	intergenic	unknown	-	-	381	1772.09	35.9153	0	0	0	0	0	0	-	-	-
2	237763771	237763985	+	intergenic	unknown	-	-	277	1288.37	14.1146	0	0	0	0	0	0	-	-	-
2	238802866	238803080	+	intergenic	unknown	-	-	519	2413.95	22.1235	0	0	0	0	0	0	-	-	-
6	4032201	4032600	+	intergenic	unknown	-	-	300	750	728.531	0	0	-722.032	2.50922e-158	3.6978e-158	0.0131579	-	-	-
6	4049001	4049200	+	intergenic	unknown	-	-	145	725	726.33	0	0	-722.032	3.55761e-155	4.80063e-155	0.0120482	-	-	-
6	5972201	5972600	+	intergenic	unknown	-	-	461	1152.5	737.947	0	0	-722.032	3.60316e-172	9.17169e-172	0.0227273	-	-	-
6	5973201	5973600	+	intergenic	unknown	-	-	508	1270	730.457	0	0	-722.032	4.13214e-161	6.90746e-161	0.0149254	-	-	-
6	9660601	9661400	-	ENSG00000181355	transcribed_unitary_pseudogene	9596110	10211608	630	787.5	730.371	0	0	-722.032	5.51005e-161	8.81608e-161	0.0142857	ENSG00000181355	OFCC1	-
6	10730601	10730800	+	intergenic	unknown	-	-	149	745	728.197	0	0	-722.032	7.57267e-158	1.08736e-157	0.0128205	-	-	-
6	12514001	12514800	+	intergenic	unknown	-	-	842	1052.5	739.321	1	1.25	-720.723	3.07352e-174	8.60585e-174	0.025	-	-	-
6	13521201	13521400	+	intergenic	unknown	-	-	313	1565	736.74	0	0	-722.032	2.31508e-170	5.29162e-170	0.0204082	-	-	-
6	13521601	13521800	+	intergenic	unknown	-	-	144	720	725.846	0	0	-722.032	1.73477e-154	2.25923e-154	0.0116279	-	-	-
6	13620201	13620400	+	intergenic	unknown	-	-	150	750	728.648	0	0	-722.032	1.70354e-158	2.54395e-158	0.0133333	-	-	-
6	15934801	15935200	+	intergenic	unknown	-	-	350	875	737.199	0	0	-722.032	4.7707e-171	1.11316e-170	0.0208333	-	-	-
6	24501001	24501200	+	intergenic	unknown	-	-	140	700	723.843	0	0	-722.032	1.18061e-151	1.4692e-151	0.0111111	-	-	-
6	24976401	24976600	-	ENSG00000111913	protein_coding	24804282	25042170	225	1125	741.234	1	5	-716.798	3.85784e-177	1.66184e-176	0.0384615	ENSG00000111913	RIPOR2	RHO family interacting cell polarization regulator 2 [Source:HGNC Symbol;Acc:HGNC:13872]
6	24976801	24977000	-	ENSG00000111913	protein_coding	24804282	25042170	187	935	741.089	0	0	-722.032	6.40872e-177	2.56349e-176	0.0357143	ENSG00000111913	RIPOR2	RHO family interacting cell polarization regulator 2 [Source:HGNC Symbol;Acc:HGNC:13872]
6	26020601	26020800	+	intergenic	unknown	-	-	166	830	735.002	0	0	-722.032	8.90971e-168	1.88281e-167	0.0188679	-	-	-
6	26021601	26021800	+	intergenic	unknown	-	-	173	865	737.302	0	0	-722.032	3.34442e-171	7.96967e-171	0.0212766	-	-	-
6	26045401	26045600	+	intergenic	unknown	-	-	170	850	736.35	0	0	-722.032	8.82254e-170	1.97625e-169	0.02	-	-	-
6	26055801	26056200	-	ENSG00000187837	protein_coding	26055787	26056428	450	1125	723.066	1009	2522.5	-702.593	1.46175e-150	1.77952e-150	0.0108696	ENSG00000187837	HIST1H1C	histone cluster 1 H1 family member c [Source:HGNC Symbol;Acc:HGNC:4716]
6	26124201	26124600	+	intergenic	unknown	-	-	332	830	733.018	0	0	-722.032	7.52484e-165	1.40464e-164	0.0166667	-	-	-
6	26157001	26157200	+	intergenic	unknown	-	-	136	680	721.729	0	0	-722.032	1.08122e-148	1.22319e-148	0.010101	-	-	-
6	26158001	26158400	+	intergenic	unknown	-	-	572	1430	740.311	0	0	-722.032	9.76405e-176	3.21639e-175	0.0294118	-	-	-
6	26183801	26184000	+	intergenic	unknown	-	-	173	865	737.302	0	0	-722.032	3.34442e-171	7.96967e-171	0.0212766	-	-	-
6	26204601	26205000	+	intergenic	unknown	-	-	487	1217.5	740.237	0	0	-722.032	1.26428e-175	4.04569e-175	0.0285714	-	-	-
6	26217001	26217200	+	intergenic	unknown	-	-	146	730	720.868	2	10	-716.094	1.70319e-147	1.87017e-147	0.00980392	-	-	-
6	26272801	26273200	+	intergenic	unknown	-	-	513	1282.5	719.667	1	2.5	-719.415	7.83929e-146	8.36191e-146	0.00952381	-	-	-
6	27133201	27133400	+	intergenic	unknown	-	-	339	1695	729.034	0	0	-722.032	4.73231e-159	7.16242e-159	0.0135135	-	-	-
6	27211201	27211400	+	intergenic	unknown	-	-	353	1765	724.1	0	0	-722.032	5.1319e-152	6.45812e-152	0.011236	-	-	-
6	27652601	27652800	-	ENSG00000216676	processed_pseudogene	27652602	27652825	296	1480	740.689	0	0	-722.032	2.60797e-176	9.12788e-176	0.03125	ENSG00000216676	--	-
6	27808201	27808400	+	intergenic	unknown	-	-	142	710	719.624	1	5	-716.798	8.9812e-146	9.48957e-146	0.00943396	-	-	-
6	27824001	27824400	+	intergenic	unknown	-	-	297	742.5	727.949	0	0	-722.032	1.72036e-157	2.43899e-157	0.0126582	-	-	-
6	27838601	27838800	+	intergenic	unknown	-	-	324	1620	733.718	0	0	-722.032	7.02746e-166	1.35703e-165	0.0172414	-	-	-
6	29942801	29943000	-	ENSG00000227766	unprocessed_pseudogene	29942075	29943067	183	915	740.114	0	0	-722.032	1.94122e-175	6.03936e-175	0.0277778	ENSG00000227766	--	-
6	29943201	29943600	+	intergenic	unknown	-	-	408	1020	732.867	0	0	-722.032	1.25433e-164	2.30303e-164	0.0163934	-	-	-
6	29944001	29944400	+	intergenic	unknown	-	-	368	920	732.293	0	0	-722.032	8.69714e-164	1.54616e-163	0.015873	-	-	-
6	30032401	30032600	-	ENSG00000204623	transcribed_unitary_pseudogene	30001011	30061640	155	775	730.804	0	0	-722.032	1.29424e-161	2.26492e-161	0.015625	ENSG00000204623	ZNRD1ASP	-
6	31271001	31271200	-	ENSG00000204525	protein_coding	31268749	31272130	173	865	710.372	921	4605	-695.102	2.74338e-133	2.79326e-133	0.00909091	ENSG00000204525	HLA-C	major histocompatibility complex, class I, C [Source:HGNC Symbol;Acc:HGNC:4933]
6	31271001	31271200	-	ENSG00000234745	protein_coding	31269491	31357188	173	865	710.372	921	4605	-695.102	2.74338e-133	2.79326e-133	0.00909091	ENSG00000234745	HLA-B	major histocompatibility complex, class I, B [Source:HGNC Symbol;Acc:HGNC:4932]
6	31271601	31271800	-	ENSG00000204525	protein_coding	31268749	31272130	266	1330	734.556	78	390	-711.22	4.07004e-167	8.28808e-167	0.0181818	ENSG00000204525	HLA-C	major histocompatibility complex, class I, C [Source:HGNC Symbol;Acc:HGNC:4933]
6	31271601	31271800	-	ENSG00000234745	protein_coding	31269491	31357188	266	1330	734.556	78	390	-711.22	4.07004e-167	8.28808e-167	0.0181818	ENSG00000234745	HLA-B	major histocompatibility complex, class I, B [Source:HGNC Symbol;Acc:HGNC:4932]
6	31623601	31623800	+	intergenic	unknown	-	-	135	675	721.183	0	0	-722.032	6.23036e-148	6.90891e-148	0.00990099	-	-	-
6	31626601	31626800	+	intergenic	unknown	-	-	198	990	743.351	0	0	-722.032	2.22892e-180	1.18876e-179	0.047619	-	-	-
6	31632201	31632600	+	intergenic	unknown	-	-	292	730	726.152	0	0	-722.032	6.37977e-155	8.40629e-155	0.0117647	-	-	-
6	32977401	32977600	+	intergenic	unknown	-	-	294	1470	741.094	0	0	-722.032	6.3162e-177	2.56349e-176	0.037037	-	-	-
6	33272001	33272200	-	ENSG00000223501	protein_coding	33250272	33272047	300	1500	739.84	0	0	-722.032	5.04196e-175	1.52621e-174	0.027027	ENSG00000223501	VPS52	VPS52 subunit of GARP complex [Source:HGNC Symbol;Acc:HGNC:10518]
6	33275601	33275800	+	intergenic	unknown	-	-	134	670	720.629	0	0	-722.032	3.65738e-147	3.93872e-147	0.00961538	-	-	-
6	33657801	33658000	+	intergenic	unknown	-	-	141	705	724.354	0	0	-722.032	2.24804e-152	2.86115e-152	0.0113636	-	-	-
6	33658601	33658800	+	intergenic	unknown	-	-	136	680	721.729	0	0	-722.032	1.08122e-148	1.22319e-148	0.010101	-	-	-
6	33664801	33665200	+	intergenic	unknown	-	-	357	892.5	738.177	0	0	-722.032	1.62897e-172	4.2429e-172	0.0232558	-	-	-
6	33672001	33672200	+	intergenic	unknown	-	-	167	835	735.348	0	0	-722.032	2.73557e-168	5.892e-168	0.0192308	-	-	-
6	33676801	33677000	+	intergenic	unknown	-	-	146	730	726.807	0	0	-722.032	7.43228e-156	1.01514e-155	0.0121951	-	-	-
6	33677401	33677600	+	intergenic	unknown	-	-	138	690	722.8	0	0	-722.032	3.44262e-150	4.10184e-150	0.0106383	-	-	-
6	33679801	33680400	+	intergenic	unknown	-	-	737	1228.33	730.222	0	0	-722.032	9.04824e-161	1.42733e-160	0.0140845	-	-	-
6	33685201	33685800	+	intergenic	unknown	-	-	637	1061.67	730.749	0	0	-722.032	1.55429e-161	2.67816e-161	0.0153846	-	-	-
6	33686001	33686200	+	intergenic	unknown	-	-	347	1735	726.28	0	0	-722.032	4.19351e-155	5.59135e-155	0.0119048	-	-	-
6	33687001	33687400	+	intergenic	unknown	-	-	400	1000	736.313	0	0	-722.032	1.00161e-169	2.19962e-169	0.0196078	-	-	-
6	33688001	33688400	+	intergenic	unknown	-	-	375	937.5	739.105	0	0	-722.032	6.51726e-174	1.78033e-173	0.0243902	-	-	-
6	33692601	33692800	+	intergenic	unknown	-	-	149	745	728.197	0	0	-722.032	7.57267e-158	1.08736e-157	0.0128205	-	-	-
6	33695801	33696200	-	ENSG00000137288	protein_coding	33694293	33711727	271	677.5	721.434	0	0	-722.032	2.7833e-148	3.1173e-148	0.01	ENSG00000137288	UQCC2	ubiquinol-cytochrome c reductase complex assembly factor 2 [Source:HGNC Symbol;Acc:HGNC:21237]
6	34242601	34242800	+	intergenic	unknown	-	-	137	685	722.268	0	0	-722.032	1.91148e-149	2.20707e-149	0.0103093	-	-	-
6	35469401	35469600	+	intergenic	unknown	-	-	139	695	723.325	0	0	-722.032	6.31637e-151	7.77399e-151	0.010989	-	-	-
6	35470201	35470600	+	intergenic	unknown	-	-	480	1200	719.332	0	0	-722.032	2.27074e-145	2.37685e-145	0.00934579	-	-	-
6	38228201	38228400	-	ENSG00000183826	protein_coding	38168451	38640148	138	690	722.8	0	0	-722.032	3.44262e-150	4.10184e-150	0.0106383	ENSG00000183826	BTBD9	BTB domain containing 9 [Source:HGNC Symbol;Acc:HGNC:21228]
6	39958401	39958600	-	ENSG00000180211	processed_pseudogene	39958414	39958833	192	960	718.081	759	3795	-697.92	1.1905e-143	1.23459e-143	0.00925926	ENSG00000180211	--	-
6	44247001	44247200	+	intergenic	unknown	-	-	362	1810	720.653	0	0	-722.032	3.3893e-147	3.68545e-147	0.00970874	-	-	-
6	44249201	44249600	+	intergenic	unknown	-	-	531	1327.5	734.211	0	0	-722.032	1.31643e-166	2.63286e-166	0.0178571	-	-	-
6	46204801	46205000	+	intergenic	unknown	-	-	159	795	732.415	0	0	-722.032	5.75751e-164	1.04007e-163	0.016129	-	-	-
6	46205601	46206000	+	intergenic	unknown	-	-	557	1392.5	722.384	0	0	-722.032	1.31741e-149	1.53697e-149	0.0104167	-	-	-
6	57004601	57004800	+	intergenic	unknown	-	-	161	805	733.184	0	0	-722.032	4.28576e-165	8.13568e-165	0.0169492	-	-	-
6	63713401	63713600	+	intergenic	unknown	-	-	147	735	727.277	0	0	-722.032	1.58172e-156	2.2144e-156	0.0125	-	-	-
6	65302801	65303200	-	ENSG00000188107	protein_coding	63719980	65707226	305	762.5	729.394	0	0	-722.032	1.43086e-159	2.22578e-159	0.0138889	ENSG00000188107	EYS	eyes shut homolog [Source:HGNC Symbol;Acc:HGNC:21555]
6	65303401	65304200	-	ENSG00000188107	protein_coding	63719980	65707226	645	806.25	730.73	0	0	-722.032	1.65792e-161	2.81343e-161	0.0151515	ENSG00000188107	EYS	eyes shut homolog [Source:HGNC Symbol;Acc:HGNC:21555]
6	73291801	73293200	-	ENSG00000135314	protein_coding	73241314	73310365	1346	961.429	733.789	0	0	-722.032	5.52772e-166	1.08615e-165	0.0175439	ENSG00000135314	KHDC1	KH domain containing 1 [Source:HGNC Symbol;Acc:HGNC:21366]
6	84233001	84233200	+	intergenic	unknown	-	-	175	875	737.908	0	0	-722.032	4.12657e-172	1.02706e-171	0.0222222	-	-	-
6	86108001	86108200	+	intergenic	unknown	-	-	154	770	730.385	0	0	-722.032	5.24672e-161	8.51642e-161	0.0144928	-	-	-
6	89721001	89721600	-	ENSG00000112159	protein_coding	89642498	89819794	794	1323.33	743.225	1	1.66667	-720.287	3.47839e-180	1.77082e-179	0.0454545	ENSG00000112159	MDN1	midasin AAA ATPase 1 [Source:HGNC Symbol;Acc:HGNC:18302]
6	110848401	110848600	+	intergenic	unknown	-	-	151	755	729.092	0	0	-722.032	3.90368e-159	5.9892e-159	0.0136986	-	-	-
6	111430001	111430400	-	ENSG00000009413	protein_coding	111299028	111483715	258	645	717.717	0	0	-722.032	3.74844e-143	3.85161e-143	0.00917431	ENSG00000009413	REV3L	REV3 like, DNA directed polymerase zeta catalytic subunit [Source:HGNC Symbol;Acc:HGNC:9968]
6	117998801	117999400	+	intergenic	unknown	-	-	893	1488.33	726.843	0	0	-722.032	6.60159e-156	9.12813e-156	0.0123457	-	-	-
6	127362601	127363000	+	intergenic	unknown	-	-	377	942.5	741.356	0	0	-722.032	2.51417e-177	1.12635e-176	0.04	-	-	-
6	132816801	132817000	+	intergenic	unknown	-	-	193	965	742.398	0	0	-722.032	6.44824e-179	3.00918e-178	0.0416667	-	-	-
6	146604001	146604400	+	intergenic	unknown	-	-	342	855	734.895	0	0	-722.032	1.28067e-167	2.6562e-167	0.0185185	-	-	-
6	147886601	147886800	+	intergenic	unknown	-	-	177	885	738.492	0	0	-722.032	5.46684e-173	1.45783e-172	0.0238095	-	-	-
6	149594001	149594400	+	intergenic	unknown	-	-	457	1142.5	740.897	1	2.5	-719.415	1.25652e-176	4.73771e-176	0.0344828	-	-	-
6	149880001	149880800	-	ENSG00000285991	protein_coding	149817937	149896011	829	1036.25	740.894	0	0	-722.032	1.26903e-176	4.73771e-176	0.0333333	ENSG00000285991	AL355312.6	novel transcript
6	151099401	151099800	-	ENSG00000223598	lincRNA	151088103	151228447	361	902.5	739.429	0	0	-722.032	2.11343e-174	6.06934e-174	0.025641	ENSG00000223598	AL138733.1	-
6	153667401	153667600	+	intergenic	unknown	-	-	185	925	740.612	0	0	-722.032	3.40677e-176	1.15624e-175	0.030303	-	-	-
6	153668401	153668600	+	intergenic	unknown	-	-	301	1505	739.621	0	0	-722.032	1.08486e-174	3.19747e-174	0.0263158	-	-	-
6	154576401	154576600	+	intergenic	unknown	-	-	186	930	740.853	0	0	-722.032	1.46486e-176	5.2924e-176	0.0322581	-	-	-
6	154576801	154577000	+	intergenic	unknown	-	-	154	770	730.385	0	0	-722.032	5.24672e-161	8.51642e-161	0.0144928	-	-	-
6	160970201	160970400	+	intergenic	unknown	-	-	142	710	724.858	0	0	-722.032	4.36075e-153	5.61384e-153	0.0114943	-	-	-
6	170398201	170399000	+	intergenic	unknown	-	-	843	1053.75	743.043	0	0	-722.032	6.62754e-180	3.22732e-179	0.0434783	-	-	-
6	170399601	170400000	+	intergenic	unknown	-	-	277	692.5	722.421	0	0	-722.032	1.17087e-149	1.38039e-149	0.0105263	-	-	-
7	2374401	2374600	+	intergenic	unknown	-	-	104	520	726.389	0	0	-720.526	2.63299e-76	4.77363e-76	0.0406504	-	-	-
7	2379001	2379200	+	intergenic	unknown	-	-	95	475	722.702	0	0	-720.526	1.60788e-72	2.32829e-72	0.0324675	-	-	-
7	2380201	2380600	+	intergenic	unknown	-	-	186	465	728.096	0	0	-720.526	4.30774e-78	8.89468e-78	0.0462963	-	-	-
7	4976201	4976400	+	intergenic	unknown	-	-	86	430	718.182	0	0	-720.526	5.16841e-68	5.88039e-68	0.0255102	-	-	-
7	4989001	4989200	+	intergenic	unknown	-	-	98	490	724.019	0	0	-720.526	7.32189e-74	1.158e-73	0.035461	-	-	-
7	5528401	5528600	-	ENSG00000075624	protein_coding	5527148	5563784	97	485	685.158	887	4435	-682.094	1.40277e-39	1.42839e-39	0.0228311	ENSG00000075624	ACTB	actin beta [Source:HGNC Symbol;Acc:HGNC:132]
7	6391801	6392000	+	intergenic	unknown	-	-	109	545	728.105	0	0	-720.526	4.21344e-78	8.78127e-78	0.046729	-	-	-
7	10452201	10452400	-	ENSG00000283117	lincRNA	10449820	10779944	107	535	727.446	0	0	-720.526	2.07124e-77	3.95361e-77	0.0442478	ENSG00000283117	AC004949.1	-
7	12506801	12507000	+	intergenic	unknown	-	-	101	505	725.247	0	0	-720.526	4.00723e-75	6.82147e-75	0.0381679	-	-	-
7	20002601	20003000	-	ENSG00000243004	lincRNA	19918981	20140453	175	437.5	723.899	0	0	-720.526	9.72927e-74	1.52791e-73	0.0352113	ENSG00000243004	AC005062.1	-
7	20582001	20582200	+	intergenic	unknown	-	-	89	445	719.786	0	0	-720.526	1.35028e-69	1.65447e-69	0.0274725	-	-	-
7	22510601	22510800	-	ENSG00000105889	protein_coding	22419444	22727613	93	465	665.393	1128	5640	-664.147	2.44694e-26	2.48031e-26	0.0227273	ENSG00000105889	STEAP1B	STEAP family member 1B [Source:HGNC Symbol;Acc:HGNC:41907]
7	22510601	22510800	-	ENSG00000233476	processed_pseudogene	22510616	22511999	93	465	665.393	1128	5640	-664.147	2.44694e-26	2.48031e-26	0.0227273	ENSG00000233476	--	-
7	26196401	26196600	-	ENSG00000122566	protein_coding	26173057	26201529	107	535	688.225	912	4560	-681.305	6.90718e-42	7.0656e-42	0.0229358	ENSG00000122566	HNRNPA2B1	heterogeneous nuclear ribonucleoprotein A2/B1 [Source:HGNC Symbol;Acc:HGNC:5033]
7	26196801	26197000	-	ENSG00000122566	protein_coding	26173057	26201529	96	480	706.79	209	1045	-704.164	2.60151e-57	2.71092e-57	0.0233645	ENSG00000122566	HNRNPA2B1	heterogeneous nuclear ribonucleoprotein A2/B1 [Source:HGNC Symbol;Acc:HGNC:5033]
7	26200401	26200600	-	ENSG00000122566	protein_coding	26173057	26201529	100	500	712.985	89	445	-708.663	5.15252e-63	5.44556e-63	0.0236967	ENSG00000122566	HNRNPA2B1	heterogeneous nuclear ribonucleoprotein A2/B1 [Source:HGNC Symbol;Acc:HGNC:5033]
7	27024401	27024600	+	intergenic	unknown	-	-	88	440	719.263	0	0	-720.526	4.45768e-69	5.34443e-69	0.027027	-	-	-
7	27785001	27785200	+	intergenic	unknown	-	-	90	450	720.3	0	0	-720.526	4.16445e-70	5.23097e-70	0.0287356	-	-	-
7	27793001	27793200	+	intergenic	unknown	-	-	109	545	728.105	0	0	-720.526	4.21344e-78	8.78127e-78	0.046729	-	-	-
7	30598801	30599000	+	intergenic	unknown	-	-	96	480	723.151	0	0	-720.526	5.6253e-73	8.30756e-73	0.0331126	-	-	-
7	30612001	30612200	+	intergenic	unknown	-	-	94	470	722.242	0	0	-720.526	4.69109e-72	6.57933e-72	0.0314465	-	-	-
7	30621201	30621400	+	intergenic	unknown	-	-	110	550	723.727	1	5	-715.785	1.45883e-73	2.27495e-73	0.034965	-	-	-
7	30632201	30632400	+	intergenic	unknown	-	-	97	485	723.59	0	0	-720.526	2.00882e-73	3.06826e-73	0.0342466	-	-	-
7	35898201	35898400	+	intergenic	unknown	-	-	96	480	723.151	0	0	-720.526	5.6253e-73	8.30756e-73	0.0331126	-	-	-
7	36419201	36419400	+	intergenic	unknown	-	-	89	445	719.786	0	0	-720.526	1.35028e-69	1.65447e-69	0.0274725	-	-	-
7	39812401	39812600	+	intergenic	unknown	-	-	104	520	726.389	0	0	-720.526	2.63299e-76	4.77363e-76	0.0406504	-	-	-
7	44468201	44468400	-	ENSG00000015676	protein_coding	44379119	44490658	186	930	726.457	1	5	-715.785	2.23525e-76	4.15385e-76	0.0416667	ENSG00000015676	NUDCD3	NudC domain containing 3 [Source:HGNC Symbol;Acc:HGNC:22208]
7	44796601	44796800	+	intergenic	unknown	-	-	199	995	728.274	0	0	-720.526	2.79768e-78	6.05711e-78	0.0485437	-	-	-
7	45997401	45997600	-	ENSG00000233952	processed_pseudogene	45997540	45998071	152	760	706.12	574	2870	-692.053	1.03485e-56	1.07336e-56	0.0232558	ENSG00000233952	--	-
7	48089201	48089400	+	intergenic	unknown	-	-	96	480	723.151	0	0	-720.526	5.6253e-73	8.30756e-73	0.0331126	-	-	-
7	48101801	48102000	+	intergenic	unknown	-	-	90	450	720.299	0	0	-720.526	4.17539e-70	5.23097e-70	0.0280899	-	-	-
7	48106801	48107000	+	intergenic	unknown	-	-	98	490	724.019	0	0	-720.526	7.32189e-74	1.158e-73	0.0359712	-	-	-
7	48108201	48108400	+	intergenic	unknown	-	-	97	485	723.59	0	0	-720.526	2.00882e-73	3.06826e-73	0.0342466	-	-	-
7	53002601	53003000	+	intergenic	unknown	-	-	216	540	726.635	0	0	-720.526	1.45795e-76	2.73212e-76	0.0420168	-	-	-
7	53506201	53506400	+	intergenic	unknown	-	-	88	440	719.263	0	0	-720.526	4.45768e-69	5.34443e-69	0.0268817	-	-	-
7	54934201	54934800	+	intergenic	unknown	-	-	240	400	719.423	0	0	-720.526	3.09204e-69	3.76789e-69	0.0273224	-	-	-
7	56057801	56058000	+	intergenic	unknown	-	-	104	520	726.389	0	0	-720.526	2.63299e-76	4.77363e-76	0.0406504	-	-	-
7	56058401	56058600	+	intergenic	unknown	-	-	90	450	720.299	0	0	-720.526	4.17538e-70	5.23097e-70	0.0285714	-	-	-
7	56060201	56060400	+	intergenic	unknown	-	-	93	465	721.772	0	0	-720.526	1.39708e-71	1.87679e-71	0.0301205	-	-	-
7	57196201	57196400	-	ENSG00000284572	unprocessed_pseudogene	57196056	57196564	96	480	723.151	0	0	-720.526	5.6253e-73	8.30756e-73	0.0331126	ENSG00000284572	--	-
7	64106601	64106800	-	ENSG00000233385	unprocessed_pseudogene	64106065	64106819	93	465	721.772	0	0	-720.526	1.39707e-71	1.87679e-71	0.0308642	ENSG00000233385	--	-
7	66880601	66880800	+	intergenic	unknown	-	-	83	415	716.475	0	0	-720.526	2.38175e-66	2.65565e-66	0.025	-	-	-
7	73198601	73198800	+	intergenic	unknown	-	-	107	535	727.446	0	0	-720.526	2.07432e-77	3.95361e-77	0.042735	-	-	-
7	73199601	73199800	+	intergenic	unknown	-	-	92	460	721.292	0	0	-720.526	4.24718e-71	5.63763e-71	0.0297619	-	-	-
7	73206001	73206600	+	intergenic	unknown	-	-	272	453.333	726.346	0	0	-720.526	2.91916e-76	5.24978e-76	0.0403226	-	-	-
7	73302201	73302400	+	intergenic	unknown	-	-	106	530	727.102	0	0	-720.526	4.74256e-77	8.96264e-77	0.0423729	-	-	-
7	73314201	73314400	-	ENSG00000146755	protein_coding	73312536	73328082	95	475	722.702	0	0	-720.526	1.60788e-72	2.32829e-72	0.0324675	ENSG00000146755	TRIM50	tripartite motif containing 50 [Source:HGNC Symbol;Acc:HGNC:19017]
7	76302601	76302800	+	intergenic	unknown	-	-	93	465	721.772	0	0	-720.526	1.39708e-71	1.87679e-71	0.0306748	-	-	-
7	90415001	90415200	+	intergenic	unknown	-	-	83	415	716.475	0	0	-720.526	2.38175e-66	2.65565e-66	0.025	-	-	-
7	91973601	91973800	+	intergenic	unknown	-	-	93	465	721.773	0	0	-720.526	1.39632e-71	1.87679e-71	0.0310559	-	-	-
7	91992801	91993000	+	intergenic	unknown	-	-	107	535	727.446	0	0	-720.526	2.07432e-77	3.95361e-77	0.042735	-	-	-
7	92012401	92012600	+	intergenic	unknown	-	-	86	430	718.182	0	0	-720.526	5.16841e-68	5.88039e-68	0.0255102	-	-	-
7	92014201	92014400	+	intergenic	unknown	-	-	102	510	720.896	1	5	-715.785	1.05807e-70	1.39615e-70	0.0295858	-	-	-
7	92022801	92023000	+	intergenic	unknown	-	-	103	515	726.018	0	0	-720.526	6.3943e-76	1.12278e-75	0.0393701	-	-	-
7	92031401	92031600	+	intergenic	unknown	-	-	93	465	721.772	0	0	-720.526	1.39708e-71	1.87679e-71	0.0301205	-	-	-
7	92038401	92038800	+	intergenic	unknown	-	-	171	427.5	722.591	0	0	-720.526	2.08146e-72	2.99462e-72	0.0322581	-	-	-
7	92042001	92042200	+	intergenic	unknown	-	-	90	450	720.299	0	0	-720.526	4.17539e-70	5.23097e-70	0.0280899	-	-	-
7	92042601	92042800	+	intergenic	unknown	-	-	108	540	727.78	0	0	-720.526	9.25604e-78	1.87645e-77	0.0454545	-	-	-
7	92052601	92053000	+	intergenic	unknown	-	-	179	447.5	722.319	0	0	-720.526	3.92836e-72	5.61554e-72	0.0320513	-	-	-
7	92061201	92061400	+	intergenic	unknown	-	-	87	435	718.728	0	0	-720.526	1.50229e-68	1.74485e-68	0.0260417	-	-	-
7	92065201	92065400	+	intergenic	unknown	-	-	202	1010	727.483	0	0	-720.526	1.89687e-77	3.7768e-77	0.0446429	-	-	-
7	92066401	92066600	+	intergenic	unknown	-	-	91	455	720.801	0	0	-720.526	1.31803e-70	1.69896e-70	0.0289017	-	-	-
7	92070801	92071000	+	intergenic	unknown	-	-	98	490	724.019	0	0	-720.526	7.32189e-74	1.158e-73	0.035461	-	-	-
7	92083201	92083600	+	intergenic	unknown	-	-	190	475	725.054	0	0	-720.526	6.3472e-75	1.07229e-74	0.0378788	-	-	-
7	92095001	92095200	+	intergenic	unknown	-	-	93	465	721.772	0	0	-720.526	1.39708e-71	1.87679e-71	0.0301205	-	-	-
7	92100801	92101000	+	intergenic	unknown	-	-	82	410	715.882	0	0	-720.526	8.89814e-66	9.77481e-66	0.0246305	-	-	-
7	97870001	97870200	-	ENSG00000070669	protein_coding	97851677	97872542	89	445	719.786	0	0	-720.526	1.35028e-69	1.65447e-69	0.0274725	ENSG00000070669	ASNS	asparagine synthetase (glutamine-hydrolyzing) [Source:HGNC Symbol;Acc:HGNC:753]
7	97870001	97870200	-	ENSG00000284707	lincRNA	97851688	97972985	89	445	719.786	0	0	-720.526	1.35028e-69	1.65447e-69	0.0274725	ENSG00000284707	AC079781.5	-
7	98890201	98890400	+	intergenic	unknown	-	-	99	495	724.439	0	0	-720.526	2.72383e-74	4.43367e-74	0.0367647	-	-	-
7	98897601	98897800	+	intergenic	unknown	-	-	82	410	715.882	0	0	-720.526	8.89814e-66	9.77481e-66	0.0246305	-	-	-
7	98910201	98910600	+	intergenic	unknown	-	-	160	400	716.732	0	0	-720.526	1.34195e-66	1.51139e-66	0.0252525	-	-	-
7	98912001	98912200	+	intergenic	unknown	-	-	94	470	722.242	0	0	-720.526	4.69109e-72	6.57933e-72	0.0314465	-	-	-
7	98953201	98953400	+	intergenic	unknown	-	-	91	455	720.801	0	0	-720.526	1.31645e-70	1.69896e-70	0.0294118	-	-	-
7	98962201	98962400	+	intergenic	unknown	-	-	91	455	720.801	0	0	-720.526	1.31803e-70	1.69896e-70	0.0289017	-	-	-
7	98965601	98965800	+	intergenic	unknown	-	-	91	455	720.801	0	0	-720.526	1.31803e-70	1.69896e-70	0.0289017	-	-	-
7	98967001	98967200	+	intergenic	unknown	-	-	107	535	727.446	0	0	-720.526	2.07432e-77	3.95361e-77	0.042735	-	-	-
7	99012601	99012800	+	intergenic	unknown	-	-	109	545	728.105	0	0	-720.526	4.21342e-78	8.78127e-78	0.047619	-	-	-
7	99260201	99260400	-	ENSG00000284523	lincRNA	99252452	99325826	88	440	719.263	0	0	-720.526	4.45768e-69	5.34443e-69	0.0271739	ENSG00000284523	AC004834.1	-
7	99338001	99338200	+	intergenic	unknown	-	-	102	510	725.637	0	0	-720.526	1.58459e-75	2.73926e-75	0.0387597	-	-	-
7	99392601	99392800	-	ENSG00000106244	protein_coding	99392048	99408597	92	460	721.292	0	0	-720.526	4.24718e-71	5.63763e-71	0.0297619	ENSG00000106244	PDAP1	PDGFA associated protein 1 [Source:HGNC Symbol;Acc:HGNC:14634]
7	100090801	100091200	+	intergenic	unknown	-	-	183	457.5	726.132	0	0	-720.526	4.86091e-76	8.67186e-76	0.04	-	-	-
7	101132001	101132200	+	intergenic	unknown	-	-	81	405	715.278	0	0	-720.526	3.39339e-65	3.69134e-65	0.0243902	-	-	-
7	102097201	102097400	+	intergenic	unknown	-	-	93	465	721.774	0	0	-720.526	1.39338e-71	1.87679e-71	0.03125	-	-	-
7	102104201	102104400	+	intergenic	unknown	-	-	87	435	718.728	0	0	-720.526	1.50229e-68	1.74485e-68	0.0260417	-	-	-
7	103141401	103141600	-	ENSG00000161048	protein_coding	103099776	103149560	98	490	698.487	483	2415	-694.994	4.18488e-50	4.30059e-50	0.0230415	ENSG00000161048	NAPEPLD	N-acyl phosphatidylethanolamine phospholipase D [Source:HGNC Symbol;Acc:HGNC:21683]
7	103141401	103141600	-	ENSG00000224415	processed_pseudogene	103141349	103141939	98	490	698.487	483	2415	-694.994	4.18488e-50	4.30059e-50	0.0230415	ENSG00000224415	--	-
7	103160001	103160200	+	intergenic	unknown	-	-	82	410	715.882	0	0	-720.526	8.89814e-66	9.77481e-66	0.0248756	-	-	-
7	103303801	103304000	+	intergenic	unknown	-	-	86	430	718.182	0	0	-720.526	5.16841e-68	5.88039e-68	0.0255102	-	-	-
7	105111801	105112600	-	ENSG00000135250	protein_coding	105110704	105399308	354	442.5	722.934	3	3.75	-719.054	9.34222e-73	1.3706e-72	0.0328947	ENSG00000135250	SRPK2	SRSF protein kinase 2 [Source:HGNC Symbol;Acc:HGNC:11306]
7	105244601	105244800	-	ENSG00000135250	protein_coding	105110704	105399308	114	570	723.711	3	15	-714.639	1.51421e-73	2.34492e-73	0.0347222	ENSG00000135250	SRPK2	SRSF protein kinase 2 [Source:HGNC Symbol;Acc:HGNC:11306]
7	107904801	107905000	+	intergenic	unknown	-	-	87	435	718.728	0	0	-720.526	1.50229e-68	1.74485e-68	0.0260417	-	-	-
7	107915401	107915600	+	intergenic	unknown	-	-	84	420	717.055	0	0	-720.526	6.50778e-67	7.36668e-67	0.0253807	-	-	-
7	112372601	112372800	-	ENSG00000226851	lincRNA	112328189	112409623	97	485	718.849	1	5	-715.785	1.14057e-68	1.35291e-68	0.0265957	ENSG00000226851	AC004112.1	-
7	116797001	116797200	+	intergenic	unknown	-	-	81	405	715.278	0	0	-720.526	3.39339e-65	3.69134e-65	0.0243902	-	-	-
7	116917601	116917800	+	intergenic	unknown	-	-	89	445	719.786	0	0	-720.526	1.35028e-69	1.65447e-69	0.027933	-	-	-
7	125035001	125035200	+	intergenic	unknown	-	-	213	1065	724.228	0	0	-720.526	4.47587e-74	7.23274e-74	0.0362319	-	-	-
7	127295601	127296000	+	intergenic	unknown	-	-	163	407.5	718.479	0	0	-720.526	2.63807e-68	3.04813e-68	0.0259067	-	-	-
7	127297401	127297600	+	intergenic	unknown	-	-	99	495	724.439	0	0	-720.526	2.72383e-74	4.43367e-74	0.0367647	-	-	-
7	128609401	128609600	+	intergenic	unknown	-	-	103	515	726.018	0	0	-720.526	6.3943e-76	1.12278e-75	0.0393701	-	-	-
7	128615801	128616000	+	intergenic	unknown	-	-	96	480	723.151	0	0	-720.526	5.6253e-73	8.30756e-73	0.0331126	-	-	-
7	128748601	128748800	+	intergenic	unknown	-	-	99	495	724.439	0	0	-720.526	2.72383e-74	4.43367e-74	0.037594	-	-	-
7	128758801	128759000	+	intergenic	unknown	-	-	90	450	720.299	0	0	-720.526	4.17539e-70	5.23097e-70	0.0280899	-	-	-
7	128769201	128769600	+	intergenic	unknown	-	-	153	382.5	713.418	0	0	-720.526	2.00791e-63	2.14241e-63	0.0239234	-	-	-
7	129028801	129029200	-	ENSG00000064419	protein_coding	128954180	129055173	280	700	728.247	4	10	-717.425	2.98376e-78	6.39787e-78	0.0480769	ENSG00000064419	TNPO3	transportin 3 [Source:HGNC Symbol;Acc:HGNC:17103]
7	131662201	131662400	-	ENSG00000213261	processed_pseudogene	131661952	131662624	98	490	708.761	178	890	-705.267	4.27596e-59	4.47671e-59	0.0234742	ENSG00000213261	--	-
7	133034601	133035800	-	ENSG00000106554	protein_coding	132784870	133082090	814	678.333	711.908	2810	2341.67	-695.752	5.29442e-62	5.56913e-62	0.0235849	ENSG00000106554	CHCHD3	coiled-coil-helix-coiled-coil-helix domain containing 3 [Source:HGNC Symbol;Acc:HGNC:21906]
7	133034601	133035800	-	ENSG00000283041	processed_pseudogene	133034607	133035920	814	678.333	711.908	2810	2341.67	-695.752	5.29442e-62	5.56913e-62	0.0235849	ENSG00000283041	--	-
7	134968401	134969800	-	ENSG00000286458	lincRNA	134816543	134998153	587	419.286	725.896	0	0	-720.526	8.54114e-76	1.48803e-75	0.0390625	ENSG00000286458	AC083870.1	-
7	135598001	135598200	+	intergenic	unknown	-	-	79	395	714.033	0	0	-720.526	5.24861e-64	5.62712e-64	0.0242718	-	-	-
7	135618401	135618600	+	intergenic	unknown	-	-	97	485	718.849	1	5	-715.785	1.14057e-68	1.35291e-68	0.0265957	-	-	-
7	135625001	135625200	+	intergenic	unknown	-	-	99	495	724.439	0	0	-720.526	2.72383e-74	4.43367e-74	0.0367647	-	-	-
7	135645401	135645600	+	intergenic	unknown	-	-	87	435	718.728	0	0	-720.526	1.50229e-68	1.74485e-68	0.0260417	-	-	-
7	139227601	139227800	-	ENSG00000228360	processed_pseudogene	139227537	139227828	98	490	702.922	63	315	-699.428	6.83154e-54	7.05293e-54	0.0231481	ENSG00000228360	--	-
7	143600401	143600600	+	intergenic	unknown	-	-	99	495	724.439	0	0	-720.526	2.72383e-74	4.43367e-74	0.0364964	-	-	-
7	143604601	143604800	+	intergenic	unknown	-	-	107	535	727.446	0	0	-720.526	2.07316e-77	3.95361e-77	0.0438596	-	-	-
7	148753801	148754200	+	intergenic	unknown	-	-	183	457.5	727.864	0	0	-720.526	7.55399e-78	1.54545e-77	0.0458716	-	-	-
7	148760201	148760400	+	intergenic	unknown	-	-	79	395	714.033	0	0	-720.526	5.24861e-64	5.62712e-64	0.0240385	-	-	-
7	148766401	148766600	+	intergenic	unknown	-	-	199	995	728.274	0	0	-720.526	2.79768e-78	6.05711e-78	0.0490196	-	-	-
7	148792601	148792800	+	intergenic	unknown	-	-	201	1005	727.751	0	0	-720.526	9.92028e-78	1.99299e-77	0.045045	-	-	-
7	150372601	150372800	+	intergenic	unknown	-	-	94	470	722.242	0	0	-720.526	4.69109e-72	6.57933e-72	0.0318471	-	-	-
7	151502201	151502400	-	ENSG00000106615	protein_coding	151466012	151520120	79	395	714.033	0	0	-720.526	5.24861e-64	5.62712e-64	0.0240385	ENSG00000106615	RHEB	Ras homolog, mTORC1 binding [Source:HGNC Symbol;Acc:HGNC:10011]
7	152749201	152749600	+	intergenic	unknown	-	-	191	477.5	725.547	0	0	-720.526	1.96631e-75	3.37298e-75	0.0384615	-	-	-
7	153449401	153449600	+	intergenic	unknown	-	-	110	550	728.421	0	0	-720.526	1.95651e-78	4.31982e-78	0.049505	-	-	-
7	157231001	157231200	+	intergenic	unknown	-	-	78	390	713.391	0	0	-720.526	2.12858e-63	2.26035e-63	0.0238095	-	-	-
9	2056601	2056800	+	intergenic	unknown	-	-	218	1090	136.885	0	0	-128.23	1.17505e-157	1.56674e-157	1.17505e-157	-	-	-
9	5097201	5097600	+	intergenic	unknown	-	-	864	2160	154.339	0	0	-128.23	5.63949e-176	1.47117e-175	5.63949e-176	-	-	-
9	5457001	5457200	+	intergenic	unknown	-	-	208	1040	132.604	0	0	-128.23	2.55837e-153	2.89627e-153	2.55837e-153	-	-	-
9	6834601	6835000	+	intergenic	unknown	-	-	589	1472.5	162.628	0	0	-128.23	4.96059e-185	5.9527e-184	4.96059e-185	-	-	-
9	6835201	6835400	+	intergenic	unknown	-	-	364	1820	157.326	0	0	-128.23	3.27209e-179	1.2636e-178	3.27209e-179	-	-	-
9	7477601	7478200	-	ENSG00000230207	processed_pseudogene	7477045	7478320	688	1146.67	195.329	518	863.333	-173.209	5.33393e-223	3.20036e-221	5.33393e-223	ENSG00000230207	--	-
9	22012001	22012200	+	intergenic	unknown	-	-	343	1715	158.468	0	0	-128.23	1.85624e-180	1.11374e-179	1.85624e-180	-	-	-
9	34999001	34999200	+	intergenic	unknown	-	-	315	1575	42.8615	72	360	-12.9978	1.74135e-76	1.74135e-76	1.74135e-76	-	-	-
9	62686801	62687800	+	intergenic	unknown	-	-	1367	1367	152.552	0	0	-128.23	4.72432e-174	1.09023e-173	4.72432e-174	-	-	-
9	64045801	64046000	+	intergenic	unknown	-	-	428	2140	147.102	0	0	-128.23	2.95701e-168	4.92835e-168	2.95701e-168	-	-	-
9	70217001	70217600	-	ENSG00000268364	lincRNA	70193997	70258866	1374	2290	148.263	0	0	-128.23	1.756e-169	3.09882e-169	1.756e-169	ENSG00000268364	SMC5-AS1	-
9	74847401	74847600	-	ENSG00000119121	protein_coding	74722495	74888094	224	1120	139.241	0	0	-128.23	4.5444e-160	6.34102e-160	4.5444e-160	ENSG00000119121	TRPM6	transient receptor potential cation channel subfamily M member 6 [Source:HGNC Symbol;Acc:HGNC:17995]
9	79804601	79804800	+	intergenic	unknown	-	-	407	2035	151.511	0	0	-128.23	6.15469e-173	1.27338e-172	6.15469e-173	-	-	-
9	92109001	92109200	-	ENSG00000090054	protein_coding	92000087	92115413	304	1520	157.314	0	0	-128.23	3.3696e-179	1.2636e-178	3.3696e-179	ENSG00000090054	SPTLC1	serine palmitoyltransferase long chain base subunit 1 [Source:HGNC Symbol;Acc:HGNC:11277]
9	94334601	94334800	+	intergenic	unknown	-	-	207	1035	132.151	0	0	-128.23	7.30536e-153	8.11706e-153	7.30536e-153	-	-	-
9	95877001	95877200	+	intergenic	unknown	-	-	250	1250	147.713	0	0	-128.23	6.70199e-169	1.14891e-168	6.70199e-169	-	-	-
9	97994601	97994800	+	intergenic	unknown	-	-	201	1005	129.332	0	0	-128.23	4.80351e-150	5.05633e-150	4.80351e-150	-	-	-
9	98004801	98005200	+	intergenic	unknown	-	-	540	1350	145.818	0	0	-128.23	6.62938e-167	1.07504e-166	6.62938e-167	-	-	-
9	98015201	98015600	+	intergenic	unknown	-	-	574	1435	163.202	0	0	-128.23	1.14625e-185	2.29251e-184	1.14625e-185	-	-	-
9	100441801	100442200	+	intergenic	unknown	-	-	426	1065	142.992	0	0	-128.23	5.97832e-164	8.74876e-164	5.97832e-164	-	-	-
9	100450601	100450800	+	intergenic	unknown	-	-	239	1195	144.462	0	0	-128.23	1.75182e-165	2.76604e-165	1.75182e-165	-	-	-
9	100731001	100731200	+	intergenic	unknown	-	-	215	1075	135.648	0	0	-128.23	2.13661e-156	2.61626e-156	2.13661e-156	-	-	-
9	114845601	114845800	+	intergenic	unknown	-	-	208	1040	132.604	0	0	-128.23	2.55837e-153	2.89627e-153	2.55837e-153	-	-	-
9	116827201	116827400	-	ENSG00000148219	protein_coding	116425225	117415070	363	1815	157.407	0	0	-128.23	2.67243e-179	1.14533e-178	2.67243e-179	ENSG00000148219	ASTN2	astrotactin 2 [Source:HGNC Symbol;Acc:HGNC:17021]
9	125105401	125105600	-	ENSG00000173611	protein_coding	124942608	125143506	340	1700	158.535	0	0	-128.23	1.57139e-180	1.0476e-179	1.57139e-180	ENSG00000173611	SCAI	suppressor of cancer cell invasion [Source:HGNC Symbol;Acc:HGNC:26709]
9	128575001	128575400	+	intergenic	unknown	-	-	425	1062.5	135.832	0	0	-128.23	1.38826e-156	1.81077e-156	1.38826e-156	-	-	-
9	128577001	128577200	+	intergenic	unknown	-	-	215	1075	135.648	0	0	-128.23	2.13661e-156	2.61626e-156	2.13661e-156	-	-	-
9	128582401	128582800	+	intergenic	unknown	-	-	573	1432.5	163.052	0	0	-128.23	1.68429e-185	2.52643e-184	1.68429e-185	-	-	-
9	128583001	128583200	+	intergenic	unknown	-	-	289	1445	155.64	0	0	-128.23	2.21712e-177	6.33464e-177	2.21712e-177	-	-	-
9	128583801	128584000	+	intergenic	unknown	-	-	351	1755	160.848	0	0	-128.23	4.57049e-183	3.42787e-182	4.57049e-183	-	-	-
9	128584201	128584400	+	intergenic	unknown	-	-	236	1180	143.492	0	0	-128.23	1.80397e-164	2.77533e-164	1.80397e-164	-	-	-
9	128587601	128587800	+	intergenic	unknown	-	-	256	1280	149.289	0	0	-128.23	1.43311e-170	2.60565e-170	1.43311e-170	-	-	-
9	128588801	128589000	+	intergenic	unknown	-	-	214	1070	135.227	0	0	-128.23	5.72198e-156	6.86638e-156	5.72198e-156	-	-	-
9	128591401	128591600	+	intergenic	unknown	-	-	221	1105	138.083	0	0	-128.23	7.01468e-159	9.56547e-159	7.01468e-159	-	-	-
9	128592801	128593000	+	intergenic	unknown	-	-	205	1025	131.23	0	0	-128.23	6.12304e-152	6.67968e-152	6.12304e-152	-	-	-
9	128594201	128594400	+	intergenic	unknown	-	-	270	1350	152.45	0	0	-128.23	6.06537e-174	1.34786e-173	6.06537e-174	-	-	-
9	128605001	128605200	+	intergenic	unknown	-	-	487	2435	129.752	0	0	-128.23	1.83416e-150	1.96518e-150	1.83416e-150	-	-	-
9	128607801	128608000	+	intergenic	unknown	-	-	352	1760	158.122	0	0	-128.23	4.4298e-180	2.04452e-179	4.4298e-180	-	-	-
9	128608801	128609200	+	intergenic	unknown	-	-	565	1412.5	161.53	0	0	-128.23	8.09621e-184	8.09621e-183	8.09621e-184	-	-	-
9	128611601	128611800	+	intergenic	unknown	-	-	200	1000	128.846	0	0	-128.23	1.46286e-149	1.51331e-149	1.46286e-149	-	-	-
9	128612001	128612200	+	intergenic	unknown	-	-	263	1315	150.959	0	0	-128.23	2.39209e-172	4.78419e-172	2.39209e-172	-	-	-
9	128615601	128615800	+	intergenic	unknown	-	-	412	2060	150.55	0	0	-128.23	6.52293e-172	1.22305e-171	6.52293e-172	-	-	-
9	128617601	128617800	+	intergenic	unknown	-	-	278	1390	153.943	0	0	-128.23	1.50667e-175	3.76668e-175	1.50667e-175	-	-	-
9	128618801	128619000	+	intergenic	unknown	-	-	266	1330	151.62	0	0	-128.23	4.70677e-173	1.00859e-172	4.70677e-173	-	-	-
9	128624201	128624400	+	intergenic	unknown	-	-	366	1830	157.157	0	0	-128.23	5.00034e-179	1.76483e-178	5.00034e-179	-	-	-
9	128626401	128626600	+	intergenic	unknown	-	-	196	980	126.852	0	0	-128.23	1.3798e-147	1.40318e-147	1.3798e-147	-	-	-
9	128691001	128691200	+	intergenic	unknown	-	-	297	1485	156.622	0	0	-128.23	1.90512e-178	6.35039e-178	1.90512e-178	-	-	-
9	128691801	128692000	+	intergenic	unknown	-	-	321	1605	158.365	0	0	-128.23	2.40693e-180	1.20347e-179	2.40693e-180	-	-	-
9	128692601	128692800	+	intergenic	unknown	-	-	321	1605	158.365	0	0	-128.23	2.40693e-180	1.20347e-179	2.40693e-180	-	-	-
9	128694601	128694800	+	intergenic	unknown	-	-	284	1420	155.815	0	0	-128.23	1.43148e-177	4.52045e-177	1.43148e-177	-	-	-
9	130651601	130651800	+	intergenic	unknown	-	-	398	1990	153.095	0	0	-128.23	1.23427e-174	2.96225e-174	1.23427e-174	-	-	-
9	131432601	131432800	+	intergenic	unknown	-	-	235	1175	143.16	0	0	-128.23	3.99535e-164	5.99302e-164	3.99535e-164	-	-	-
9	133020401	133020600	+	intergenic	unknown	-	-	473	2365	134.497	0	0	-128.23	3.14285e-155	3.69747e-155	3.14285e-155	-	-	-
9	133348801	133349000	+	intergenic	unknown	-	-	389	1945	154.489	0	0	-128.23	3.89095e-176	1.06117e-175	3.89095e-176	-	-	-
9	133349601	133349800	+	intergenic	unknown	-	-	290	1450	155.774	0	0	-128.23	1.58633e-177	4.759e-177	1.58633e-177	-	-	-
9	133350001	133350200	+	intergenic	unknown	-	-	215	1075	135.648	0	0	-128.23	2.13661e-156	2.61626e-156	2.13661e-156	-	-	-
9	133350401	133350800	+	intergenic	unknown	-	-	786	1965	160.965	0	0	-128.23	3.39583e-183	2.91071e-182	3.39583e-183	-	-	-
9	133351201	133351400	+	intergenic	unknown	-	-	410	2050	150.941	0	0	-128.23	2.49716e-172	4.83322e-172	2.49716e-172	-	-	-
9	136829201	136829400	+	intergenic	unknown	-	-	225	1125	139.618	0	0	-128.23	1.85855e-160	2.65507e-160	1.85855e-160	-	-	-
9	136840001	136840400	+	intergenic	unknown	-	-	682	1705	166.282	0	0	-128.23	4.27017e-189	1.28105e-187	4.27017e-189	-	-	-
11	27581521	27581725	+	intergenic	unknown	-	-	1037	5058.54	349.49	0	0	-287.189	0	0	0	-	-	-
11	65499961	65500165	+	intergenic	unknown	-	-	2098	10234.1	297.595	0	0	-287.189	0	0	0	-	-	-
11	65500576	65500780	+	intergenic	unknown	-	-	2133	10404.9	288.387	0	0	-287.189	0	0	0	-	-	-
11	65500986	65502010	+	intergenic	unknown	-	-	6315	6160.98	369.13	0	0	-287.189	0	0	0	-	-	-
11	65502216	65502420	+	intergenic	unknown	-	-	1355	6609.76	390.702	0	0	-287.189	0	0	0	-	-	-
11	65502626	65502830	+	intergenic	unknown	-	-	1837	8960.98	354.191	0	0	-287.189	0	0	0	-	-	-
11	65503241	65503855	+	intergenic	unknown	-	-	4128	6712.2	390.817	0	0	-287.189	0	0	0	-	-	-
11	65504266	65504880	+	intergenic	unknown	-	-	4003	6508.94	400.475	0	0	-287.189	0	0	0	-	-	-
11	65505701	65505905	+	intergenic	unknown	-	-	1095	5341.46	366.728	0	0	-287.189	0	0	0	-	-	-
11	66058791	66058995	+	intergenic	unknown	-	-	949	4629.27	325.857	0	0	-287.189	0	0	0	-	-	-
14	16057446	16057650	+	intergenic	unknown	-	-	99	482.927	721.268	0	0	-720.434	1.10804e-74	1.28016e-74	0.0291262	-	-	-
14	20354041	20354245	+	intergenic	unknown	-	-	99	482.927	721.268	0	0	-720.434	1.10804e-74	1.28016e-74	0.0291262	-	-	-
14	20355886	20356090	+	intergenic	unknown	-	-	108	526.829	724.621	0	0	-720.434	3.03798e-78	4.35566e-78	0.0361446	-	-	-
14	21398926	21399130	-	ENSG00000100888	protein_coding	21385194	21456126	108	526.829	719.256	1	4.87805	-715.434	1.38666e-72	1.50012e-72	0.0272727	ENSG00000100888	CHD8	chromodomain helicase DNA binding protein 8 [Source:HGNC Symbol;Acc:HGNC:20153]
14	21564156	21564565	+	intergenic	unknown	-	-	177	431.707	720.001	0	0	-720.434	2.33579e-73	2.62226e-73	0.0283019	-	-	-
14	22770171	22770375	+	intergenic	unknown	-	-	108	526.829	724.256	0	0	-720.434	7.49032e-78	1.06113e-77	0.0357143	-	-	-
14	22770991	22771195	+	intergenic	unknown	-	-	114	556.098	725.839	0	0	-720.434	1.46881e-79	2.49698e-79	0.0428571	-	-	-
14	32484916	32485120	+	intergenic	unknown	-	-	183	892.683	724.978	0	0	-720.434	1.25292e-78	1.93633e-78	0.038961	-	-	-
14	39177756	39177960	+	intergenic	unknown	-	-	190	926.829	723.39	0	0	-720.434	6.31744e-77	8.5429e-77	0.0340909	-	-	-
14	39179396	39179600	+	intergenic	unknown	-	-	182	887.805	725.2	0	0	-720.434	7.22783e-79	1.17823e-78	0.0410959	-	-	-
14	39181856	39182265	+	intergenic	unknown	-	-	257	626.829	725.797	0	0	-720.434	1.63136e-79	2.73425e-79	0.0422535	-	-	-
14	49586426	49586630	-	ENSG00000213741	protein_coding	49570984	49599164	111	541.463	725.085	0	0	-720.434	9.6173e-79	1.52595e-78	0.04	ENSG00000213741	RPS29	ribosomal protein S29 [Source:HGNC Symbol;Acc:HGNC:10419]
14	51554631	51554835	-	ENSG00000258537	lincRNA	51454512	51599952	101	492.683	721.999	0	0	-720.434	1.88428e-75	2.33572e-75	0.03125	ENSG00000258537	FRMD6-AS2	-
14	51698131	51698335	+	intergenic	unknown	-	-	100	487.805	721.639	0	0	-720.434	4.52038e-75	5.43359e-75	0.030303	-	-	-
14	55612401	55612605	+	intergenic	unknown	-	-	101	492.683	721.999	0	0	-720.434	1.88428e-75	2.33572e-75	0.03125	-	-	-
14	55627776	55627980	+	intergenic	unknown	-	-	178	868.293	726.032	0	0	-720.434	9.07014e-80	1.56427e-79	0.0434783	-	-	-
14	55648686	55648890	+	intergenic	unknown	-	-	99	482.927	721.268	0	0	-720.434	1.10804e-74	1.28016e-74	0.0291262	-	-	-
14	55655861	55656065	+	intergenic	unknown	-	-	190	926.829	723.282	0	0	-720.434	8.2348e-77	1.08882e-76	0.0333333	-	-	-
14	55672876	55673080	+	intergenic	unknown	-	-	184	897.561	724.751	0	0	-720.434	2.1986e-78	3.19065e-78	0.0365854	-	-	-
14	56979136	56979340	-	ENSG00000286257	lincRNA	56951008	57060715	177	863.415	726.227	0	0	-720.434	5.57348e-80	9.89917e-80	0.0447761	ENSG00000286257	AL137100.3	-
14	56979546	56979750	-	ENSG00000286257	lincRNA	56951008	57060715	101	492.683	721.999	0	0	-720.434	1.88428e-75	2.33572e-75	0.03125	ENSG00000286257	AL137100.3	-
14	60115226	60115430	+	intergenic	unknown	-	-	96	468.293	720.097	0	0	-720.434	1.85795e-73	2.10568e-73	0.0285714	-	-	-
14	60118301	60118505	+	intergenic	unknown	-	-	116	565.854	726.29	0	0	-720.434	4.75475e-80	8.57297e-80	0.0454545	-	-	-
14	63735731	63735935	+	intergenic	unknown	-	-	197	960.976	721.336	0	0	-720.434	9.40028e-75	1.11863e-74	0.03	-	-	-
14	64126256	64126460	-	ENSG00000140009	protein_coding	64084232	64338112	100	487.805	721.639	0	0	-720.434	4.52038e-75	5.43359e-75	0.030303	ENSG00000140009	ESR2	estrogen receptor 2 [Source:HGNC Symbol;Acc:HGNC:3468]
14	64415306	64415510	+	intergenic	unknown	-	-	110	536.585	724.817	0	0	-720.434	1.86698e-78	2.74285e-78	0.037037	-	-	-
14	64431501	64431705	-	ENSG00000258824	lincRNA	64422935	64448557	107	521.951	723.961	0	0	-720.434	1.54826e-77	2.14236e-77	0.0348837	ENSG00000258824	AL122035.1	-
14	64435396	64435600	-	ENSG00000258824	lincRNA	64422935	64448557	101	492.683	716.999	1	4.87805	-715.434	2.86668e-70	3.04585e-70	0.0267857	ENSG00000258824	AL122035.1	-
14	68893531	68893735	-	ENSG00000072110	protein_coding	68874143	68979440	102	497.561	714.115	20	97.561	-712.199	2.29503e-67	2.35438e-67	0.0258621	ENSG00000072110	ACTN1	actinin alpha 1 [Source:HGNC Symbol;Acc:HGNC:163]
14	73096851	73097055	+	intergenic	unknown	-	-	105	512.195	723.345	0	0	-720.434	7.04716e-77	9.42261e-77	0.0337079	-	-	-
14	73105666	73105870	+	intergenic	unknown	-	-	175	853.659	726.6	0	0	-720.434	2.18875e-80	4.26986e-80	0.0491803	-	-	-
14	73114276	73114480	+	intergenic	unknown	-	-	104	507.317	723.023	0	0	-720.434	1.55205e-76	2.02832e-76	0.032967	-	-	-
14	77462121	77462325	+	intergenic	unknown	-	-	110	536.585	724.817	0	0	-720.434	1.86698e-78	2.74285e-78	0.037037	-	-	-
14	84174436	84174640	+	intergenic	unknown	-	-	98	478.049	715.188	2	9.7561	-714.734	1.94238e-68	2.02757e-68	0.0263158	-	-	-
14	90404181	90404385	-	ENSG00000258424	lincRNA	90402523	90405235	96	468.293	720.107	0	0	-720.434	1.81228e-73	2.07366e-73	0.0288462	ENSG00000258424	AL512791.1	-
14	92026346	92026550	-	ENSG00000100815	protein_coding	91965991	92040896	95	463.415	719.686	0	0	-720.434	4.96645e-73	5.47229e-73	0.0277778	ENSG00000100815	TRIP11	thyroid hormone receptor interactor 11 [Source:HGNC Symbol;Acc:HGNC:12305]
14	96519946	96520150	+	intergenic	unknown	-	-	94	458.537	719.265	0	0	-720.434	1.3568e-72	1.48128e-72	0.0275229	-	-	-
14	101677951	101678155	-	ENSG00000258404	lincRNA	101634454	101731108	187	912.195	724.04	0	0	-720.434	1.27459e-77	1.78443e-77	0.0352941	ENSG00000258404	LINC02320	-
14	102004516	102004720	+	intergenic	unknown	-	-	111	541.463	725.085	0	0	-720.434	9.61621e-79	1.52595e-78	0.0405405	-	-	-
14	102010256	102010460	+	intergenic	unknown	-	-	189	921.951	723.539	0	0	-720.434	4.37343e-77	5.98204e-77	0.0344828	-	-	-
14	102010666	102010870	+	intergenic	unknown	-	-	191	931.707	723.019	0	0	-720.434	1.56811e-76	2.02832e-76	0.0326087	-	-	-
14	102014971	102015175	+	intergenic	unknown	-	-	100	487.805	721.639	0	0	-720.434	4.52038e-75	5.43359e-75	0.030303	-	-	-
14	102026451	102026655	+	intergenic	unknown	-	-	116	565.854	726.29	0	0	-720.434	4.75475e-80	8.57297e-80	0.0454545	-	-	-
14	102030141	102030345	+	intergenic	unknown	-	-	116	565.854	726.29	0	0	-720.434	4.75475e-80	8.57297e-80	0.0454545	-	-	-
14	102032191	102032395	+	intergenic	unknown	-	-	110	536.585	724.817	0	0	-720.434	1.86698e-78	2.74285e-78	0.037037	-	-	-
14	102039366	102039570	-	ENSG00000258959	transcribed_unitary_pseudogene	102036315	102066228	110	536.585	724.887	0	0	-720.434	1.57196e-78	2.39825e-78	0.0384615	ENSG00000258959	AL118558.1	-
14	102041826	102042440	-	ENSG00000258959	transcribed_unitary_pseudogene	102036315	102066228	271	440.65	724.995	0	0	-720.434	1.20065e-78	1.87996e-78	0.0394737	ENSG00000258959	AL118558.1	-
14	102043671	102044080	-	ENSG00000258959	transcribed_unitary_pseudogene	102036315	102066228	184	448.78	722.438	0	0	-720.434	6.47223e-76	8.28166e-76	0.0322581	ENSG00000258959	AL118558.1	-
14	102047771	102047975	-	ENSG00000258959	transcribed_unitary_pseudogene	102036315	102066228	176	858.537	726.416	0	0	-720.434	3.46977e-80	6.65973e-80	0.0483871	ENSG00000258959	AL118558.1	-
14	102081596	102081800	-	ENSG00000080824	protein_coding	102080738	102139699	125	609.756	716.736	111	541.463	-709.235	5.30777e-70	5.5896e-70	0.0265487	ENSG00000080824	HSP90AA1	heat shock protein 90 alpha family class A member 1 [Source:HGNC Symbol;Acc:HGNC:5253]
14	102083441	102083850	-	ENSG00000080824	protein_coding	102080738	102139699	213	519.512	713.425	808	1970.73	-704.379	1.11126e-66	1.13026e-66	0.025641	ENSG00000080824	HSP90AA1	heat shock protein 90 alpha family class A member 1 [Source:HGNC Symbol;Acc:HGNC:5253]
14	102084261	102084465	-	ENSG00000080824	protein_coding	102080738	102139699	153	746.341	707.891	706	3443.9	-699.146	2.58031e-61	2.60218e-61	0.0254237	ENSG00000080824	HSP90AA1	heat shock protein 90 alpha family class A member 1 [Source:HGNC Symbol;Acc:HGNC:5253]
14	102085286	102085490	-	ENSG00000080824	protein_coding	102080738	102139699	132	643.902	717.195	128	624.39	-708.858	1.81218e-70	1.94279e-70	0.027027	ENSG00000080824	HSP90AA1	heat shock protein 90 alpha family class A member 1 [Source:HGNC Symbol;Acc:HGNC:5253]
14	102086106	102086310	-	ENSG00000080824	protein_coding	102080738	102139699	184	897.561	714.334	79	385.366	-710.017	1.38899e-67	1.4373e-67	0.026087	ENSG00000080824	HSP90AA1	heat shock protein 90 alpha family class A member 1 [Source:HGNC Symbol;Acc:HGNC:5253]
14	102972526	102972730	-	ENSG00000198752	protein_coding	102932380	103057549	113	551.22	725.593	0	0	-720.434	2.71576e-79	4.48855e-79	0.0416667	ENSG00000198752	CDC42BPB	CDC42 binding protein kinase beta [Source:HGNC Symbol;Acc:HGNC:1738]
14	103336606	103336810	+	intergenic	unknown	-	-	95	463.415	719.686	0	0	-720.434	4.96645e-73	5.47229e-73	0.0277778	-	-	-
14	103474981	103475185	+	intergenic	unknown	-	-	116	565.854	726.29	0	0	-720.434	4.75475e-80	8.57297e-80	0.0454545	-	-	-
14	103657431	103657635	+	intergenic	unknown	-	-	115	560.976	726.066	0	0	-720.434	8.32657e-80	1.45715e-79	0.0441176	-	-	-
20	2964711	2965120	+	intergenic	unknown	-	-	196	478.049	110.03	0	0	-105.807	3.3102e-52	4.9653e-52	0.0333333	-	-	-
20	10386121	10386325	+	intergenic	unknown	-	-	95	463.415	105.239	0	0	-105.807	7.17149e-49	7.96832e-49	0.0246914	-	-	-
20	18346886	18347090	-	ENSG00000230010	lincRNA	18289343	18359300	111	541.463	110.791	0	0	-105.807	9.53357e-53	1.5053e-52	0.0350877	ENSG00000230010	AL049646.1	-
20	21114796	21115000	+	intergenic	unknown	-	-	101	492.683	107.607	0	0	-105.807	1.66317e-50	2.02278e-50	0.027027	-	-	-
20	21326151	21326355	+	intergenic	unknown	-	-	97	473.171	106.077	0	0	-105.807	1.90532e-49	2.19844e-49	0.025641	-	-	-
20	25592201	25592405	+	intergenic	unknown	-	-	105	512.195	108.991	0	0	-105.807	1.78856e-51	2.40255e-51	0.0298507	-	-	-
20	29742426	29742630	+	intergenic	unknown	-	-	172	839.024	104.535	1	4.87805	-96.7471	2.16588e-48	2.37719e-48	0.0243902	-	-	-
20	31742406	31742610	+	intergenic	unknown	-	-	108	526.829	109.932	0	0	-105.807	3.88309e-52	5.72915e-52	0.0327869	-	-	-
20	31757371	31757575	+	intergenic	unknown	-	-	119	580.488	112.702	0	0	-105.807	4.06709e-54	7.78805e-54	0.0425532	-	-	-
20	31760036	31760240	+	intergenic	unknown	-	-	119	580.488	112.702	0	0	-105.807	4.06709e-54	7.78805e-54	0.0425532	-	-	-
20	31777461	31777665	+	intergenic	unknown	-	-	186	907.317	110.977	0	0	-105.807	7.02203e-53	1.12854e-52	0.0357143	-	-	-
20	31782176	31782380	+	intergenic	unknown	-	-	187	912.195	110.751	0	0	-105.807	1.01781e-52	1.57936e-52	0.0344828	-	-	-
20	31792631	31792835	+	intergenic	unknown	-	-	104	507.317	108.659	0	0	-105.807	3.05897e-51	3.93296e-51	0.0285714	-	-	-
20	33853906	33854110	+	intergenic	unknown	-	-	106	517.073	109.314	0	0	-105.807	1.06029e-51	1.4681e-51	0.03125	-	-	-
20	35176976	35177180	+	intergenic	unknown	-	-	120	585.366	112.904	0	0	-105.807	2.90959e-54	6.38691e-54	0.0487805	-	-	-
20	35502721	35503130	+	intergenic	unknown	-	-	186	453.659	109.323	0	0	-105.807	1.04456e-51	1.4681e-51	0.031746	-	-	-
20	35862906	35863110	+	intergenic	unknown	-	-	103	502.439	108.318	0	0	-105.807	5.30214e-51	6.62767e-51	0.0277778	-	-	-
20	35913951	35914155	+	intergenic	unknown	-	-	93	453.659	104.368	0	0	-105.807	2.81724e-48	3.01847e-48	0.0238095	-	-	-
20	36230061	36230265	+	intergenic	unknown	-	-	92	448.78	103.917	0	0	-105.807	5.70268e-48	6.03813e-48	0.0235294	-	-	-
20	37198276	37198480	+	intergenic	unknown	-	-	109	531.707	110.227	0	0	-105.807	2.39864e-52	3.65894e-52	0.0338983	-	-	-
20	37225541	37225745	+	intergenic	unknown	-	-	119	580.488	112.702	0	0	-105.807	4.06709e-54	7.78805e-54	0.0425532	-	-	-
20	41077491	41077695	+	intergenic	unknown	-	-	195	951.22	108.76	0	0	-105.807	2.60036e-51	3.44166e-51	0.0294118	-	-	-
20	41079951	41080155	+	intergenic	unknown	-	-	113	551.22	111.32	0	0	-105.807	3.99965e-53	6.79185e-53	0.0377358	-	-	-
20	41101271	41101475	-	ENSG00000226648	lincRNA	41098019	41138003	97	473.171	106.068	0	0	-105.807	1.93367e-49	2.20292e-49	0.0253165	ENSG00000226648	PLCG1-AS1	-
20	41112751	41112955	-	ENSG00000226648	lincRNA	41098019	41138003	137	668.293	106.086	1	4.87805	-96.7471	1.87898e-49	2.19621e-49	0.025974	ENSG00000226648	PLCG1-AS1	-
20	41172406	41172610	+	intergenic	unknown	-	-	102	497.561	107.967	0	0	-105.807	9.32768e-51	1.14999e-50	0.0273973	-	-	-
20	43652906	43653315	+	intergenic	unknown	-	-	231	563.415	111.134	0	0	-105.807	5.4267e-53	9.0445e-53	0.037037	-	-	-
20	44908121	44908325	+	intergenic	unknown	-	-	117	570.732	112.275	0	0	-105.807	8.2648e-54	1.51802e-53	0.0416667	-	-	-
20	44978436	44978640	+	intergenic	unknown	-	-	116	565.854	112.049	0	0	-105.807	1.20166e-53	2.16298e-53	0.04	-	-	-
20	45074991	45075195	+	intergenic	unknown	-	-	99	482.927	106.857	0	0	-105.807	5.5141e-50	6.61692e-50	0.0266667	-	-	-
20	45078476	45078885	+	intergenic	unknown	-	-	185	451.22	108.666	0	0	-105.807	3.02469e-51	3.93296e-51	0.0289855	-	-	-
20	45975966	45976170	-	ENSG00000235525	processed_pseudogene	45975249	45976075	155	756.098	97.794	3	14.6341	-88.3009	6.5056e-44	6.80818e-44	0.0232558	ENSG00000235525	--	-
20	49068596	49068800	+	intergenic	unknown	-	-	93	453.659	104.368	0	0	-105.807	2.81724e-48	3.01847e-48	0.0238095	-	-	-
20	49087866	49088070	+	intergenic	unknown	-	-	113	551.22	111.32	0	0	-105.807	3.99965e-53	6.79185e-53	0.0377358	-	-	-
20	49278926	49279130	+	intergenic	unknown	-	-	119	580.488	112.702	0	0	-105.807	4.06709e-54	7.78805e-54	0.0425532	-	-	-
20	50578216	50578420	+	intergenic	unknown	-	-	113	551.22	111.32	0	0	-105.807	3.99769e-53	6.79185e-53	0.0392157	-	-	-
20	50583136	50583545	+	intergenic	unknown	-	-	221	539.024	112.715	0	0	-105.807	3.98371e-54	7.78805e-54	0.047619	-	-	-
20	54219016	54219220	+	intergenic	unknown	-	-	106	517.073	109.314	0	0	-105.807	1.0603e-51	1.4681e-51	0.0307692	-	-	-
20	55074891	55075095	+	intergenic	unknown	-	-	134	653.659	105.846	1	4.87805	-96.7471	2.7467e-49	3.09004e-49	0.025	-	-	-
20	57064006	57064210	+	intergenic	unknown	-	-	141	687.805	106.307	1	4.87805	-96.7471	1.3228e-49	1.56647e-49	0.0263158	-	-	-
20	58895476	58895680	+	intergenic	unknown	-	-	119	580.488	112.702	0	0	-105.807	4.06709e-54	7.78805e-54	0.0425532	-	-	-
20	58898756	58898960	+	intergenic	unknown	-	-	117	570.732	112.275	0	0	-105.807	8.2648e-54	1.51802e-53	0.0408163	-	-	-
20	63890301	63890710	+	intergenic	unknown	-	-	250	609.756	109.17	0	0	-105.807	1.33892e-51	1.82581e-51	0.030303	-	-	-
20	63994851	63995055	+	intergenic	unknown	-	-	196	956.098	108.489	0	0	-105.807	4.02815e-51	5.10611e-51	0.028169	-	-	-
20	63998951	63999155	+	intergenic	unknown	-	-	107	521.951	109.627	0	0	-105.807	6.37272e-52	9.25073e-52	0.0322581	-	-	-
20	64011251	64011455	+	intergenic	unknown	-	-	112	546.341	111.06	0	0	-105.807	6.1336e-53	1.00368e-52	0.0363636	-	-	-
21	8207001	8207400	+	intergenic	unknown	-	-	1834	4585	247.977	0	0	-174.442	0	0	0	-	-	-
21	8213601	8213800	+	intergenic	unknown	-	-	883	4415	236.608	0	0	-174.442	0	0	0	-	-	-
21	8251801	8252200	+	intergenic	unknown	-	-	1953	4882.5	262.647	0	0	-174.442	0	0	0	-	-	-
21	8256401	8257200	+	intergenic	unknown	-	-	4992	6240	269.856	0	0	-174.442	0	0	0	-	-	-
21	8394401	8394600	+	intergenic	unknown	-	-	1622	8110	224.749	0	0	-174.442	0	0	0	-	-	-
21	8433801	8434200	+	intergenic	unknown	-	-	2480	6200	279.065	0	0	-174.442	0	0	0	-	-	-
21	34201001	34201200	+	intergenic	unknown	-	-	906	4530	241.751	0	0	-174.442	0	0	0	-	-	-
21	44524401	44524600	-	ENSG00000175894	protein_coding	44497893	44711572	716	3580	184.118	0	0	-174.442	0	0	0	ENSG00000175894	TSPEAR	thrombospondin type laminin G domain and EAR repeats [Source:HGNC Symbol;Acc:HGNC:1268]
21	45376201	45376400	-	ENSG00000228930	processed_pseudogene	45376191	45376382	730	3650	189.634	0	0	-174.442	0	0	0	ENSG00000228930	--	-
MT	13736	13940	+	intergenic	unknown	-	-	6777	33058.5	210.479	926	4517.07	-209.529	0.00107001	0.00214002	0.00107001	-	-	-
MT	15171	15375	+	intergenic	unknown	-	-	6612	32253.7	146.243	59	287.805	-144.755	0.00288792	0.00288792	0.00288792	-	-	-
2	9271501	9271920	+	ENSG00000151693	protein_coding	9206765	9405683	553	1316.67	64.4966	1	2.38095	-44.9348	1.24285e-289	1.73111e-289	1.24285e-289	ENSG00000151693	ASAP2	ArfGAP with SH3 domain, ankyrin repeat and PH domain 2 [Source:HGNC Symbol;Acc:HGNC:2721]
2	25810471	25810680	-	intergenic	unknown	-	-	260	1238.1	53.5871	0	0	-49.064	1.27622e-273	1.4639e-273	1.27622e-273	-	-	-
2	54143671	54143880	+	ENSG00000170634	protein_coding	53970838	54305300	349	1661.9	78.8356	0	0	-49.064	0	0	0	ENSG00000170634	ACYP2	acylphosphatase 2 [Source:HGNC Symbol;Acc:HGNC:180]
2	54972541	54972960	-	intergenic	unknown	-	-	619	1473.81	79.059	0	0	-49.064	0	0	0	-	-	-
2	97664701	97664910	+	ENSG00000228486	protein_coding	97664217	97703064	353	1680.95	79.3953	0	0	-49.064	0	0	0	ENSG00000228486	C2orf92	chromosome 2 open reading frame 92 [Source:HGNC Symbol;Acc:HGNC:49272]
2	99419251	99419460	-	intergenic	unknown	-	-	434	2066.67	81.7599	0	0	-49.064	0	0	0	-	-	-
2	117181051	117181260	-	intergenic	unknown	-	-	431	2052.38	81.9561	0	0	-49.064	0	0	0	-	-	-
2	119993581	119993790	-	intergenic	unknown	-	-	413	1966.67	70.8139	2	9.52381	-37.18	4.10189e-299	6.95538e-299	4.10189e-299	-	-	-
2	130277911	130278120	+	ENSG00000249997	unprocessed_pseudogene	130277184	130277957	356	1695.24	79.7857	0	0	-49.064	0	0	0	ENSG00000249997	--	-
2	130277911	130278120	+	ENSG00000283940	unprocessed_pseudogene	130278036	130278376	356	1695.24	79.7857	0	0	-49.064	0	0	0	ENSG00000283940	--	-
2	130280641	130280850	+	ENSG00000234934	unprocessed_pseudogene	130280299	130282105	319	1519.05	51.5291	6	28.5714	-27.433	1.18836e-270	1.28739e-270	1.18836e-270	ENSG00000234934	--	-
2	131383561	131383770	-	intergenic	unknown	-	-	333	1585.71	54.5088	6	28.5714	-27.433	5.90072e-275	7.19151e-275	5.90072e-275	-	-	-
2	131385031	131385240	-	intergenic	unknown	-	-	382	1819.05	82.1483	0	0	-49.064	0	0	0	-	-	-
2	131385661	131385870	-	intergenic	unknown	-	-	420	2000	67.6773	3	14.2857	-34.2422	2.18671e-294	3.41126e-294	2.18671e-294	-	-	-
2	136329901	136330110	-	intergenic	unknown	-	-	301	1433.33	51.0775	4	19.0476	-31.7076	5.29971e-270	5.58618e-270	5.29971e-270	-	-	-
2	138287941	138289200	-	intergenic	unknown	-	-	2638	2093.65	80.4355	0	0	-49.064	0	0	0	-	-	-
2	143096311	143096520	+	ENSG00000075884	protein_coding	143091362	143768352	571	2719.05	53.0903	0	0	-49.064	6.67112e-273	7.43353e-273	6.67112e-273	ENSG00000075884	ARHGAP15	Rho GTPase activating protein 15 [Source:HGNC Symbol;Acc:HGNC:21030]
2	143097781	143097990	+	ENSG00000075884	protein_coding	143091362	143768352	295	1404.76	66.6254	0	0	-49.064	8.25213e-293	1.23782e-292	8.25213e-293	ENSG00000075884	ARHGAP15	Rho GTPase activating protein 15 [Source:HGNC Symbol;Acc:HGNC:21030]
2	148881811	148882020	+	ENSG00000168280	protein_coding	148875227	149026759	503	2395.24	71.8999	0	0	-49.064	9.28315e-301	1.81022e-300	9.28315e-301	ENSG00000168280	KIF5C	kinesin family member 5C [Source:HGNC Symbol;Acc:HGNC:6325]
2	155264761	155264970	-	intergenic	unknown	-	-	499	2376.19	43.2331	11	52.381	-19.5594	7.55051e-259	7.74921e-259	7.55051e-259	-	-	-
2	173575501	173575710	-	intergenic	unknown	-	-	282	1342.86	62.2898	0	0	-49.064	2.34577e-286	3.15465e-286	2.34577e-286	-	-	-
2	176201341	176201550	-	intergenic	unknown	-	-	248	1180.95	39.8146	1	4.7619	-40.8056	4.61908e-254	4.61908e-254	4.61908e-254	-	-	-
2	182452411	182452620	-	intergenic	unknown	-	-	310	1476.19	70.926	0	0	-49.064	2.77566e-299	4.92049e-299	2.77566e-299	-	-	-
2	197405251	197405460	-	intergenic	unknown	-	-	265	1261.9	55.7213	0	0	-49.064	1.02246e-276	1.28632e-276	1.02246e-276	-	-	-
2	197494711	197494920	-	intergenic	unknown	-	-	368	1752.38	81.1005	0	0	-49.064	0	0	0	-	-	-
2	203773081	203773290	-	intergenic	unknown	-	-	292	1390.48	65.676	0	0	-49.064	2.16716e-291	3.13035e-291	2.16716e-291	-	-	-
2	211779541	211779750	+	ENSG00000236007	processed_pseudogene	211778273	211779763	262	1247.62	54.4521	0	0	-49.064	7.13031e-275	8.42673e-275	7.13031e-275	ENSG00000236007	--	-
2	218354431	218354640	+	ENSG00000230580	processed_pseudogene	218354075	218354572	258	1228.57	672.039	737	3509.52	-668.396	0	0	0	ENSG00000230580	--	-
2	231456751	231457380	-	intergenic	unknown	-	-	1149	1823.81	90.8202	0	0	-49.064	0	0	0	-	-	-
2	231459271	231459480	-	intergenic	unknown	-	-	383	1823.81	82.2036	0	0	-49.064	0	0	0	-	-	-
2	231460111	231460320	-	intergenic	unknown	-	-	434	2066.67	81.7599	0	0	-49.064	0	0	0	-	-	-
2	231460531	231461160	-	intergenic	unknown	-	-	1420	2253.97	82.6937	0	0	-49.064	0	0	0	-	-	-
2	231462211	231462420	-	intergenic	unknown	-	-	311	1480.95	71.1869	0	0	-49.064	1.11809e-299	2.07646e-299	1.11809e-299	-	-	-
2	231463471	231463680	-	intergenic	unknown	-	-	447	2128.57	80.6763	0	0	-49.064	0	0	0	-	-	-
2	231464521	231464730	-	intergenic	unknown	-	-	306	1457.14	69.8507	0	0	-49.064	1.17092e-297	1.90275e-297	1.17092e-297	-	-	-
2	231497281	231497490	-	intergenic	unknown	-	-	409	1947.62	82.7592	0	0	-49.064	0	0	0	-	-	-
2	237523231	237523440	+	ENSG00000115648	protein_coding	237485428	237555322	458	2180.95	79.4693	0	0	-49.064	0	0	0	ENSG00000115648	MLPH	melanophilin [Source:HGNC Symbol;Acc:HGNC:29643]
2	241246951	241247160	-	intergenic	unknown	-	-	386	1838.1	82.3541	0	0	-49.064	0	0	0	-	-	-
2	241248211	241248420	-	intergenic	unknown	-	-	268	1276.19	56.957	0	0	-49.064	1.61822e-278	2.10369e-278	1.61822e-278	-	-	-
2	241256401	241257030	-	intergenic	unknown	-	-	862	1368.25	71.9128	0	0	-49.064	8.87176e-301	1.81022e-300	8.87176e-301	-	-	-
7	5527621	5528040	-	intergenic	unknown	-	-	1102	2623.81	406.455	0	0	-339.846	0	0	0	-	-	-
7	5528671	5528880	-	intergenic	unknown	-	-	418	1990.48	377.601	0	0	-339.846	0	0	0	-	-	-
7	5529301	5529720	-	intergenic	unknown	-	-	882	2100	383.18	0	0	-339.846	0	0	0	-	-	-
7	22510531	22510950	-	intergenic	unknown	-	-	1144	2723.81	381.367	1	2.38095	-334.704	0	0	0	-	-	-
7	22511371	22512000	-	intergenic	unknown	-	-	2166	3438.1	379.187	2	3.1746	-334.489	0	0	0	-	-	-
7	22512211	22512420	-	intergenic	unknown	-	-	359	1709.52	353.045	0	0	-339.846	0	0	0	-	-	-
7	26192251	26192460	-	intergenic	unknown	-	-	384	1828.57	364.491	0	0	-339.846	0	0	0	-	-	-
7	26196661	26196870	-	intergenic	unknown	-	-	375	1785.71	360.554	0	0	-339.846	0	0	0	-	-	-
7	36228781	36228990	+	ENSG00000122547	protein_coding	36153254	36301538	513	2442.86	401.043	0	0	-339.846	0	0	0	ENSG00000122547	EEPD1	endonuclease/exonuclease/phosphatase family domain containing 1 [Source:HGNC Symbol;Acc:HGNC:22223]
7	45997771	45997980	+	ENSG00000229628	lincRNA	45990905	46000898	360	1714.29	353.534	0	0	-339.846	0	0	0	ENSG00000229628	AC073115.1	-
7	57169141	57169560	+	ENSG00000283481	unprocessed_pseudogene	57169143	57169412	1214	2890.48	353.334	35	83.3333	-276.37	0	0	0	ENSG00000283481	--	-
7	57169141	57169560	+	ENSG00000225295	unprocessed_pseudogene	57169406	57170771	1214	2890.48	353.334	35	83.3333	-276.37	0	0	0	ENSG00000225295	--	-
7	57171241	57171450	+	ENSG00000228440	unprocessed_pseudogene	57170974	57172771	829	3947.62	318.164	12	57.1429	-283.304	2.60293e-276	2.98854e-276	2.60293e-276	ENSG00000228440	--	-
7	57173971	57174180	+	ENSG00000224880	unprocessed_pseudogene	57173357	57174362	590	2809.52	391.755	2	9.52381	-323.776	0	0	0	ENSG00000224880	--	-
7	57192661	57192870	+	ENSG00000284221	unprocessed_pseudogene	57192405	57192698	530	2523.81	331.031	17	80.9524	-267.469	8.74732e-291	1.04295e-290	8.74732e-291	ENSG00000284221	--	-
7	57192661	57192870	+	ENSG00000227584	unprocessed_pseudogene	57192695	57194068	530	2523.81	331.031	17	80.9524	-267.469	8.74732e-291	1.04295e-290	8.74732e-291	ENSG00000227584	--	-
7	57193711	57193920	+	ENSG00000227584	unprocessed_pseudogene	57192695	57194068	597	2842.86	179.076	102	485.714	-110.961	1.30266e-143	1.34608e-143	1.30266e-143	ENSG00000227584	--	-
7	57196441	57196650	+	ENSG00000234671	unprocessed_pseudogene	57196638	57197772	530	2523.81	403.408	0	0	-339.846	0	0	0	ENSG00000234671	--	-
7	64106281	64106490	+	ENSG00000285544	lincRNA	64045429	64114556	699	3328.57	401.854	0	0	-339.846	0	0	0	ENSG00000285544	AC115220.2	-
7	64106281	64106490	+	ENSG00000224458	transcribed_unprocessed_pseudogene	64100305	64150721	699	3328.57	401.854	0	0	-339.846	0	0	0	ENSG00000224458	GUSBP6	-
7	64112371	64112580	+	ENSG00000285544	lincRNA	64045429	64114556	391	1861.9	301.16	15	71.4286	-273.591	9.3342e-258	1.03343e-257	9.3342e-258	ENSG00000285544	AC115220.2	-
7	64112371	64112580	+	ENSG00000224458	transcribed_unprocessed_pseudogene	64100305	64150721	391	1861.9	301.16	15	71.4286	-273.591	9.3342e-258	1.03343e-257	9.3342e-258	ENSG00000224458	GUSBP6	-
7	68736571	68736990	-	intergenic	unknown	-	-	1746	4157.14	265.552	69	164.286	-234.767	5.26677e-221	5.63e-221	5.26677e-221	-	-	-
7	91580161	91580370	-	intergenic	unknown	-	-	564	2685.71	406.638	0	0	-339.846	0	0	0	-	-	-
7	97201021	97201440	-	intergenic	unknown	-	-	855	2035.71	389.943	0	0	-339.846	0	0	0	-	-	-
7	98386261	98386890	-	intergenic	unknown	-	-	1613	2560.32	398.707	2	3.1746	-334.489	0	0	0	-	-	-
7	103141501	103141710	-	intergenic	unknown	-	-	722	3438.1	398.53	0	0	-339.846	0	0	0	-	-	-
7	103141921	103142130	-	intergenic	unknown	-	-	650	3095.24	406.617	0	0	-339.846	0	0	0	-	-	-
7	133035001	133036050	-	intergenic	unknown	-	-	3356	3196.19	413.119	1	0.952381	-337.789	0	0	0	-	-	-
7	141803131	141803340	-	intergenic	unknown	-	-	650	3095.24	406.617	0	0	-339.846	0	0	0	-	-	-
7	143853991	143854410	-	intergenic	unknown	-	-	760	1809.52	371.405	0	0	-339.846	0	0	0	-	-	-
7	144647581	144647790	-	intergenic	unknown	-	-	483	2300	395.579	0	0	-339.846	0	0	0	-	-	-
7	150131941	150132150	-	intergenic	unknown	-	-	357	1700	352.06	0	0	-339.846	0	0	0	-	-	-
7	154031851	154032060	+	ENSG00000130226	protein_coding	153887097	154894285	543	2585.71	404.875	0	0	-339.846	0	0	0	ENSG00000130226	DPP6	dipeptidyl peptidase like 6 [Source:HGNC Symbol;Acc:HGNC:3010]
8	3660481	3660685	-	intergenic	unknown	-	-	230	1121.95	15.9548	0	0	0	1.75712e-153	9.91519e-153	1.75712e-153	-	-	-
8	15689266	15689470	+	ENSG00000104723	protein_coding	15417215	15766649	265	1292.68	14.3154	0	0	0	2.21801e-151	6.04215e-151	2.21801e-151	ENSG00000104723	TUSC3	tumor suppressor candidate 3 [Source:HGNC Symbol;Acc:HGNC:30242]
8	23022731	23022935	-	intergenic	unknown	-	-	164	800	4.07579	0	0	0	1.37291e-138	1.64334e-138	1.37291e-138	-	-	-
8	23842321	23842935	-	intergenic	unknown	-	-	521	847.154	15.8304	0	0	0	2.53961e-153	1.01795e-152	2.53961e-153	-	-	-
8	23843141	23844370	-	intergenic	unknown	-	-	1135	922.764	7.61546	0	0	0	6.03184e-143	8.99086e-143	6.03184e-143	-	-	-
8	23851546	23851750	-	intergenic	unknown	-	-	203	990.244	13.6995	0	0	0	1.35362e-150	3.05532e-150	1.35362e-150	-	-	-
8	23854621	23854825	-	intergenic	unknown	-	-	218	1063.41	15.3581	0	0	0	1.02633e-152	3.52521e-152	1.02633e-152	-	-	-
8	32463801	32464005	+	ENSG00000157168	protein_coding	31639222	32855666	210	1024.39	14.6038	0	0	0	9.49355e-152	2.67854e-151	9.49355e-152	ENSG00000157168	NRG1	neuregulin 1 [Source:HGNC Symbol;Acc:HGNC:7997]
8	33014841	33015045	+	ENSG00000247134	lincRNA	32927913	33045445	165	804.878	4.42807	1	4.87805	0	5.09404e-139	6.28795e-139	5.09404e-139	ENSG00000247134	AC090204.1	-
8	33014841	33015045	+	ENSG00000254346	processed_pseudogene	33014081	33015026	165	804.878	4.42807	1	4.87805	0	5.09404e-139	6.28795e-139	5.09404e-139	ENSG00000254346	--	-
8	34456196	34456400	-	intergenic	unknown	-	-	151	736.585	-1.06407	0	0	0	2.20246e-132	2.25967e-132	2.20246e-132	-	-	-
8	42342546	42342750	+	ENSG00000070501	protein_coding	42338454	42371808	245	1195.12	15.8449	1	4.87805	0	2.43289e-153	1.01795e-152	2.43289e-153	ENSG00000070501	POLB	DNA polymerase beta [Source:HGNC Symbol;Acc:HGNC:9174]
8	47773816	47774020	-	intergenic	unknown	-	-	229	1117.07	15.9289	0	0	0	1.89735e-153	9.9927e-153	1.89735e-153	-	-	-
8	47774226	47774635	-	intergenic	unknown	-	-	493	1202.44	21.7656	0	0	0	4.77947e-161	1.25859e-159	4.77947e-161	-	-	-
8	47776891	47777095	-	intergenic	unknown	-	-	245	1195.12	15.8449	0	0	0	2.43289e-153	1.01795e-152	2.43289e-153	-	-	-
8	47777916	47778120	-	intergenic	unknown	-	-	239	1165.85	15.9995	0	0	0	1.53939e-153	9.91519e-153	1.53939e-153	-	-	-
8	47778736	47778940	-	intergenic	unknown	-	-	195	951.22	12.3762	0	0	0	6.4928e-149	1.34982e-148	6.4928e-149	-	-	-
8	47788986	47789395	-	intergenic	unknown	-	-	377	919.512	18.4046	0	0	0	1.19626e-156	1.35007e-155	1.19626e-156	-	-	-
8	47807231	47807640	-	intergenic	unknown	-	-	397	968.293	7.43048	0	0	0	1.02293e-142	1.49651e-142	1.02293e-142	-	-	-
8	47830806	47831010	-	intergenic	unknown	-	-	173	843.902	7.0347	0	0	0	3.1625e-142	4.30754e-142	3.1625e-142	-	-	-
8	47836546	47836750	-	intergenic	unknown	-	-	157	765.854	1.43966	0	0	0	2.17869e-135	2.35776e-135	2.17869e-135	-	-	-
8	47837366	47837570	-	intergenic	unknown	-	-	168	819.512	5.4499	0	0	0	2.8463e-140	3.74763e-140	2.8463e-140	-	-	-
8	47839211	47839415	-	intergenic	unknown	-	-	204	995.122	13.843	0	0	0	8.886e-151	2.06469e-150	8.886e-151	-	-	-
8	47840236	47840440	-	intergenic	unknown	-	-	250	1219.51	15.6066	0	0	0	4.92391e-153	1.85233e-152	4.92391e-153	-	-	-
8	47849256	47849665	-	intergenic	unknown	-	-	372	907.317	15.1138	0	0	0	2.11141e-152	6.95005e-152	2.11141e-152	-	-	-
8	47852741	47852945	-	intergenic	unknown	-	-	182	887.805	9.53324	0	0	0	2.46152e-145	4.13745e-145	2.46152e-145	-	-	-
8	47862171	47862375	-	intergenic	unknown	-	-	207	1009.76	14.2447	0	0	0	2.73087e-151	7.19129e-151	2.73087e-151	-	-	-
8	47862581	47862785	-	intergenic	unknown	-	-	181	882.927	9.27761	0	0	0	5.13844e-145	8.28442e-145	5.13844e-145	-	-	-
8	47863606	47863810	-	intergenic	unknown	-	-	182	887.805	9.53324	0	0	0	2.46152e-145	4.13745e-145	2.46152e-145	-	-	-
8	47882056	47882260	-	intergenic	unknown	-	-	230	1121.95	15.9548	0	0	0	1.75712e-153	9.91519e-153	1.75712e-153	-	-	-
8	47889231	47889435	-	intergenic	unknown	-	-	172	839.024	6.72912	0	0	0	7.54952e-142	1.01087e-141	7.54952e-142	-	-	-
8	47902761	47902965	-	intergenic	unknown	-	-	173	843.902	7.0347	0	0	0	3.1625e-142	4.30754e-142	3.1625e-142	-	-	-
8	47905016	47905220	-	intergenic	unknown	-	-	166	809.756	4.77439	0	0	0	1.91914e-139	2.40654e-139	1.91914e-139	-	-	-
8	47915471	47915675	-	intergenic	unknown	-	-	151	736.585	-1.06407	0	0	0	2.20246e-132	2.25967e-132	2.20246e-132	-	-	-
8	47927361	47927565	-	intergenic	unknown	-	-	161	785.366	2.98278	0	0	0	2.94627e-137	3.42287e-137	2.94627e-137	-	-	-
8	47939661	47939865	-	intergenic	unknown	-	-	173	843.902	7.0347	0	0	0	3.1625e-142	4.30754e-142	3.1625e-142	-	-	-
8	52656301	52658145	-	intergenic	unknown	-	-	1585	859.079	19.1967	0	0	0	1.11379e-157	1.46649e-156	1.11379e-157	-	-	-
8	54280721	54280925	-	intergenic	unknown	-	-	164	800	4.07578	1	4.87805	0	1.37292e-138	1.64334e-138	1.37292e-138	-	-	-
8	56073241	56074265	-	intergenic	unknown	-	-	924	901.463	11.1275	0	0	0	2.45298e-147	4.50664e-147	2.45298e-147	-	-	-
8	56074676	56074880	+	ENSG00000253603	lincRNA	56074592	56075274	198	965.854	12.9094	0	0	0	1.36853e-149	2.92199e-149	1.36853e-149	ENSG00000253603	CERNA3	-
8	56101736	56101940	-	intergenic	unknown	-	-	311	1517.07	5.39926	0	0	0	3.28476e-140	4.25403e-140	3.28476e-140	-	-	-
8	60939736	60939940	+	ENSG00000254777	lincRNA	60910053	60966557	167	814.634	5.11478	0	0	0	7.34124e-140	9.35416e-140	7.34124e-140	ENSG00000254777	AC022182.1	-
8	61644526	61644730	-	intergenic	unknown	-	-	241	1175.61	15.9641	0	0	0	1.70954e-153	9.91519e-153	1.70954e-153	-	-	-
8	61651086	61651290	-	intergenic	unknown	-	-	192	936.585	11.7977	0	0	0	3.5012e-148	6.91487e-148	3.5012e-148	-	-	-
8	61681016	61681220	-	intergenic	unknown	-	-	151	736.585	-1.06407	0	0	0	2.20246e-132	2.25967e-132	2.20246e-132	-	-	-
8	66922251	66922865	-	intergenic	unknown	-	-	475	772.358	7.32722	0	0	0	1.3735e-142	1.97284e-142	1.3735e-142	-	-	-
8	67585426	67585630	-	intergenic	unknown	-	-	268	1307.32	13.9566	0	0	0	6.36653e-151	1.57174e-150	6.36653e-151	-	-	-
8	73216366	73216570	-	intergenic	unknown	-	-	235	1146.34	16.0214	0	0	0	1.44277e-153	9.91519e-153	1.44277e-153	-	-	-
8	73290781	73290985	-	intergenic	unknown	-	-	234	1141.46	16.0163	0	0	0	1.46463e-153	9.91519e-153	1.46463e-153	-	-	-
8	73291601	73291805	-	intergenic	unknown	-	-	296	1443.9	9.08244	0	0	0	9.00806e-145	1.42327e-144	9.00806e-145	-	-	-
8	73292011	73292420	-	intergenic	unknown	-	-	559	1363.41	19.3174	0	0	0	7.74984e-158	1.22447e-156	7.74984e-158	-	-	-
8	73292626	73292830	-	intergenic	unknown	-	-	203	990.244	14.2155	0	0	0	2.97547e-151	7.58265e-151	2.97547e-151	-	-	-
8	74603601	74604625	+	ENSG00000254349	lincRNA	74599775	74823313	932	909.268	10.0956	0	0	0	4.86211e-146	8.53571e-146	4.86211e-146	ENSG00000254349	MIR2052HG	-
8	75772716	75772920	-	intergenic	unknown	-	-	258	1258.54	15.0237	0	0	0	2.75434e-152	8.70372e-152	2.75434e-152	-	-	-
8	80280871	80281075	+	ENSG00000253238	lincRNA	80265907	80484481	231	1126.83	15.9765	0	0	0	1.64782e-153	9.91519e-153	1.64782e-153	ENSG00000253238	AC034114.2	-
8	98044941	98045555	-	intergenic	unknown	-	-	572	930.081	14.9143	0	0	0	3.80312e-152	1.15556e-151	3.80312e-152	-	-	-
8	100703176	100703380	-	intergenic	unknown	-	-	281	1370.73	12.0294	0	0	0	1.78365e-148	3.61304e-148	1.78365e-148	-	-	-
8	100704406	100704610	-	intergenic	unknown	-	-	157	765.854	1.43966	0	0	0	2.17869e-135	2.35776e-135	2.17869e-135	-	-	-
8	100709941	100710145	-	intergenic	unknown	-	-	178	868.293	8.47807	0	0	0	5.10813e-144	7.76043e-144	5.10813e-144	-	-	-
8	100924166	100924370	-	intergenic	unknown	-	-	163	795.122	3.7175	0	0	0	3.75723e-138	4.43017e-138	3.75723e-138	-	-	-
8	101200096	101200300	-	intergenic	unknown	-	-	220	1073.17	15.5014	0	0	0	6.71995e-153	2.41307e-152	6.71995e-153	-	-	-
8	102923736	102923940	+	ENSG00000253320	lincRNA	102864271	103002424	244	1190.24	15.8807	0	0	0	2.18825e-153	1.01795e-152	2.18825e-153	ENSG00000253320	AZIN1-AS1	-
8	108203101	108203305	-	intergenic	unknown	-	-	226	1102.44	15.8255	0	0	0	2.57708e-153	1.01795e-152	2.57708e-153	-	-	-
8	108217451	108217655	-	intergenic	unknown	-	-	158	770.732	1.83475	0	0	0	7.25983e-136	8.07784e-136	7.25983e-136	-	-	-
8	108241846	108242050	-	intergenic	unknown	-	-	204	995.122	13.843	0	0	0	8.886e-151	2.06469e-150	8.886e-151	-	-	-
8	111550751	111550955	+	ENSG00000253434	lincRNA	111376639	111757710	286	1395.12	11.1313	0	0	0	2.4262e-147	4.50664e-147	2.4262e-147	ENSG00000253434	LINC02237	-
8	116847131	116847950	+	ENSG00000147679	protein_coding	116766505	116849463	907	1106.1	23.2239	0	0	0	5.64685e-163	4.46101e-161	5.64685e-163	ENSG00000147679	UTP23	UTP23 small subunit processome component [Source:HGNC Symbol;Acc:HGNC:28224]
8	116852666	116852870	-	intergenic	unknown	-	-	189	921.951	11.1732	0	0	0	2.14829e-147	4.13938e-147	2.14829e-147	-	-	-
8	116854511	116854715	-	intergenic	unknown	-	-	295	1439.02	9.30224	0	0	0	4.78694e-145	7.8785e-145	4.78694e-145	-	-	-
8	116857381	116857790	-	intergenic	unknown	-	-	472	1151.22	22.8645	0	0	0	1.69038e-162	6.67702e-161	1.69038e-162	-	-	-
8	116858406	116858610	-	intergenic	unknown	-	-	159	775.61	2.22361	0	0	0	2.45672e-136	2.81277e-136	2.45672e-136	-	-	-
8	123321031	123321235	-	intergenic	unknown	-	-	178	868.293	8.47807	0	0	0	5.1081e-144	7.76043e-144	5.1081e-144	-	-	-
8	123328411	123328820	-	intergenic	unknown	-	-	399	973.171	20.2063	0	0	0	5.34224e-159	1.05509e-157	5.34224e-159	-	-	-
8	123334151	123334355	-	intergenic	unknown	-	-	200	975.61	13.2403	0	0	0	5.19865e-150	1.14081e-149	5.19865e-150	-	-	-
8	123337841	123338045	-	intergenic	unknown	-	-	152	741.463	-0.630715	0	0	0	6.68787e-133	7.13975e-133	6.68787e-133	-	-	-
8	123346861	123347065	-	intergenic	unknown	-	-	147	717.073	-2.86322	0	0	0	3.02652e-130	3.06532e-130	3.02652e-130	-	-	-
8	123359571	123359775	-	intergenic	unknown	-	-	143	697.561	-4.76973	0	0	0	5.33691e-128	5.33691e-128	5.33691e-128	-	-	-
8	123369206	123369410	-	intergenic	unknown	-	-	210	1024.39	14.6038	0	0	0	9.49355e-152	2.67854e-151	9.49355e-152	-	-	-
8	123369821	123370025	-	intergenic	unknown	-	-	158	770.732	1.83475	0	0	0	7.25983e-136	8.07784e-136	7.25983e-136	-	-	-
8	123371051	123371255	-	intergenic	unknown	-	-	187	912.195	10.7311	0	0	0	7.7398e-147	1.38965e-146	7.7398e-147	-	-	-
15	52505601	52505800	+	ENSG00000231169	processed_pseudogene	52505191	52505862	136	680	552.639	2530	12650	-541.354	0	0	0	ENSG00000231169	--	-
16	372331	372540	-	intergenic	unknown	-	-	50	238.095	565.757	0	0	-562.779	2.75215e-09	3.58642e-09	0.0384615	-	-	-
16	1772401	1772820	+	ENSG00000197774	protein_coding	1772810	1781708	86	204.762	565.103	0	0	-562.779	3.78789e-09	4.76993e-09	0.037037	ENSG00000197774	EME2	essential meiotic structure-specific endonuclease subunit 2 [Source:HGNC Symbol;Acc:HGNC:27289]
16	2255611	2255820	-	intergenic	unknown	-	-	44	209.524	563.095	0	0	-562.779	9.92708e-09	1.1184e-08	0.0335366	-	-	-
16	2263171	2263380	-	intergenic	unknown	-	-	53	252.381	566.822	0	0	-562.779	1.62591e-09	2.39037e-09	0.0436508	-	-	-
16	2519791	2520210	+	ENSG00000260272	protein_coding	2496032	2520218	98	233.333	528.913	14	33.3333	-524.699	0.00243731	0.00252508	0.0304709	ENSG00000260272	AC093525.2	novel protein
16	2519791	2520210	+	ENSG00000185883	protein_coding	2513952	2520218	98	233.333	528.913	14	33.3333	-524.699	0.00243731	0.00252508	0.0304709	ENSG00000185883	ATP6V0C	ATPase H+ transporting V0 subunit c [Source:HGNC Symbol;Acc:HGNC:855]
16	2519791	2520210	+	ENSG00000259784	protein_coding	2513965	2527955	98	233.333	528.913	14	33.3333	-524.699	0.00243731	0.00252508	0.0304709	ENSG00000259784	AC093525.1	novel protein
16	2822821	2823030	+	ENSG00000007038	protein_coding	2817180	2826304	57	271.429	557.618	1	4.7619	-552.418	1.20248e-07	1.26684e-07	0.0309859	ENSG00000007038	PRSS21	serine protease 21 [Source:HGNC Symbol;Acc:HGNC:9485]
16	3658201	3658410	+	ENSG00000213918	protein_coding	3611728	3680143	47	223.81	564.52	0	0	-562.779	5.02416e-09	6.00331e-09	0.0354839	ENSG00000213918	DNASE1	deoxyribonuclease 1 [Source:HGNC Symbol;Acc:HGNC:2956]
16	3662191	3662400	+	ENSG00000213918	protein_coding	3611728	3680143	43	204.762	562.93	0	0	-562.779	1.0729e-08	1.19781e-08	0.0328358	ENSG00000213918	DNASE1	deoxyribonuclease 1 [Source:HGNC Symbol;Acc:HGNC:2956]
16	3663031	3663240	+	ENSG00000213918	protein_coding	3611728	3680143	54	257.143	567.133	0	0	-562.779	1.39219e-09	2.10937e-09	0.0447154	ENSG00000213918	DNASE1	deoxyribonuclease 1 [Source:HGNC Symbol;Acc:HGNC:2956]
16	3664291	3664710	+	ENSG00000213918	protein_coding	3611728	3680143	108	257.143	561.607	2	4.7619	-552.418	1.99259e-08	2.16008e-08	0.0318841	ENSG00000213918	DNASE1	deoxyribonuclease 1 [Source:HGNC Symbol;Acc:HGNC:2956]
16	3676051	3676260	+	ENSG00000213918	protein_coding	3611728	3680143	55	261.905	567.431	0	0	-562.779	1.19928e-09	1.90055e-09	0.0466102	ENSG00000213918	DNASE1	deoxyribonuclease 1 [Source:HGNC Symbol;Acc:HGNC:2956]
16	3689071	3689280	-	intergenic	unknown	-	-	42	200	562.033	0	0	-562.779	1.63449e-08	1.79267e-08	0.0323529	-	-	-
16	3736741	3736950	-	intergenic	unknown	-	-	50	238.095	565.761	0	0	-562.779	2.74594e-09	3.58642e-09	0.0385965	-	-	-
16	3767821	3768030	-	intergenic	unknown	-	-	53	252.381	566.817	0	0	-562.779	1.62978e-09	2.39037e-09	0.0434783	-	-	-
16	3793651	3793860	-	intergenic	unknown	-	-	44	209.524	563.095	0	0	-562.779	9.92801e-09	1.1184e-08	0.0331325	-	-	-
16	4343851	4344270	-	intergenic	unknown	-	-	93	221.429	567.623	0	0	-562.779	1.08891e-09	1.81809e-09	0.0491071	-	-	-
16	5261131	5261340	+	ENSG00000078328	protein_coding	5239802	7713340	100	476.19	566.128	0	0	-562.779	2.29269e-09	3.07335e-09	0.0394265	ENSG00000078328	RBFOX1	RNA binding fox-1 homolog 1 [Source:HGNC Symbol;Acc:HGNC:18222]
16	8919121	8919330	-	intergenic	unknown	-	-	49	233.333	565.364	0	0	-562.779	3.33435e-09	4.24165e-09	0.037415	-	-	-
16	8921221	8921640	-	intergenic	unknown	-	-	85	202.381	567.47	0	0	-562.779	1.17607e-09	1.90055e-09	0.0478261	-	-	-
16	8923321	8923740	-	intergenic	unknown	-	-	85	202.381	565.366	0	0	-562.779	3.33236e-09	4.24165e-09	0.037931	-	-	-
16	10723861	10724070	-	intergenic	unknown	-	-	56	266.667	567.711	0	0	-562.779	1.04178e-09	1.74719e-09	0.0493274	-	-	-
16	10724281	10724490	-	intergenic	unknown	-	-	52	247.619	566.482	0	0	-562.779	1.92423e-09	2.69895e-09	0.0413534	-	-	-
16	10839781	10840200	-	intergenic	unknown	-	-	95	226.19	566.22	0	0	-562.779	2.19035e-09	3.02284e-09	0.0405904	-	-	-
16	11837701	11837910	-	intergenic	unknown	-	-	47	223.81	564.523	0	0	-562.779	5.01651e-09	6.00331e-09	0.0357143	-	-	-
16	11840221	11840430	-	intergenic	unknown	-	-	42	200	562.033	0	0	-562.779	1.63449e-08	1.79267e-08	0.0322581	-	-	-
16	11847781	11847990	-	intergenic	unknown	-	-	97	461.905	566.946	0	0	-562.779	1.52825e-09	2.28626e-09	0.0441767	-	-	-
16	11877601	11877810	+	ENSG00000263307	lincRNA	11851649	11895611	52	247.619	566.482	0	0	-562.779	1.92423e-09	2.69895e-09	0.0421456	ENSG00000263307	AC007216.4	-
16	11885161	11885580	+	ENSG00000263307	lincRNA	11851649	11895611	93	221.429	560.852	1	2.38095	-557.599	2.82312e-08	2.98262e-08	0.0310734	ENSG00000263307	AC007216.4	-
16	12468121	12468330	+	ENSG00000048471	protein_coding	11976734	12574287	52	247.619	566.482	0	0	-562.779	1.92423e-09	2.69895e-09	0.0413534	ENSG00000048471	SNX29	sorting nexin 29 [Source:HGNC Symbol;Acc:HGNC:30542]
16	15086401	15086610	+	ENSG00000179889	protein_coding	14974591	15139339	51	242.857	566.129	0	0	-562.779	2.29137e-09	3.07335e-09	0.040293	ENSG00000179889	PDXDC1	pyridoxal dependent decarboxylase domain containing 1 [Source:HGNC Symbol;Acc:HGNC:28995]
16	15107611	15107820	+	ENSG00000179889	protein_coding	14974591	15139339	52	247.619	566.482	0	0	-562.779	1.92423e-09	2.69895e-09	0.0418251	ENSG00000179889	PDXDC1	pyridoxal dependent decarboxylase domain containing 1 [Source:HGNC Symbol;Acc:HGNC:28995]
16	15107611	15107820	+	ENSG00000260735	transcribed_processed_pseudogene	15094411	15109197	52	247.619	566.482	0	0	-562.779	1.92423e-09	2.69895e-09	0.0418251	ENSG00000260735	AC139256.1	-
16	15130501	15130710	+	ENSG00000179889	protein_coding	14974591	15139339	46	219.048	564.097	0	0	-562.779	6.15744e-09	7.26461e-09	0.0347003	ENSG00000179889	PDXDC1	pyridoxal dependent decarboxylase domain containing 1 [Source:HGNC Symbol;Acc:HGNC:28995]
16	15737611	15737820	-	intergenic	unknown	-	-	97	461.905	556.586	1	4.7619	-552.418	1.88272e-07	1.97792e-07	0.0308989	-	-	-
16	15823291	15823710	-	intergenic	unknown	-	-	74	176.19	561.664	0	0	-562.779	1.94062e-08	2.10986e-08	0.0319767	-	-	-
16	18430861	18431070	-	intergenic	unknown	-	-	48	228.571	564.983	0	0	-562.779	4.01468e-09	5.03856e-09	0.0369128	-	-	-
16	18523891	18524310	-	intergenic	unknown	-	-	143	340.476	564.547	0	0	-562.779	4.95737e-09	6.00331e-09	0.0358306	-	-	-
16	18524521	18524730	-	intergenic	unknown	-	-	44	209.524	563.095	0	0	-562.779	9.92801e-09	1.1184e-08	0.0331325	-	-	-
16	18529561	18529980	-	intergenic	unknown	-	-	117	278.571	566.418	0	0	-562.779	1.98613e-09	2.77169e-09	0.0410448	-	-	-
16	18531661	18531870	-	intergenic	unknown	-	-	45	214.286	563.591	0	0	-562.779	7.84172e-09	8.99633e-09	0.0339506	-	-	-
16	18533341	18533550	+	ENSG00000262974	processed_pseudogene	18533418	18533817	50	238.095	566.291	0	0	-562.779	2.11581e-09	2.93079e-09	0.0407407	ENSG00000262974	--	-
16	18789121	18789330	-	intergenic	unknown	-	-	48	228.571	564.952	0	0	-562.779	4.07507e-09	5.0466e-09	0.0365449	-	-	-
16	18805291	18805710	+	ENSG00000260017	lincRNA	18803083	18812181	78	185.714	564.116	0	0	-562.779	6.10221e-09	7.22224e-09	0.0348101	ENSG00000260017	AC138811.1	-
16	18806551	18806970	+	ENSG00000260017	lincRNA	18803083	18812181	80	190.476	565.399	0	0	-562.779	3.27908e-09	4.24165e-09	0.0380623	ENSG00000260017	AC138811.1	-
16	18807181	18808020	+	ENSG00000260017	lincRNA	18803083	18812181	162	192.857	567.377	0	0	-562.779	1.2322e-09	1.94448e-09	0.0464135	ENSG00000260017	AC138811.1	-
16	18815371	18816000	-	intergenic	unknown	-	-	121	192.063	566.714	0	0	-562.779	1.71544e-09	2.50615e-09	0.0429688	-	-	-
16	18834481	18834690	-	intergenic	unknown	-	-	44	209.524	563.095	0	0	-562.779	9.928e-09	1.1184e-08	0.0334347	-	-	-
16	18836581	18836790	-	intergenic	unknown	-	-	56	266.667	567.711	0	0	-562.779	1.04178e-09	1.74719e-09	0.0495495	-	-	-
16	18839941	18840150	-	intergenic	unknown	-	-	43	204.762	562.575	0	0	-562.779	1.26818e-08	1.40326e-08	0.0325444	-	-	-
16	18841831	18842040	-	intergenic	unknown	-	-	52	247.619	566.482	0	0	-562.779	1.92423e-09	2.69895e-09	0.0413534	-	-	-
16	18842461	18842670	-	intergenic	unknown	-	-	51	242.857	566.129	0	0	-562.779	2.29137e-09	3.07335e-09	0.0404412	-	-	-
16	18853801	18854220	-	intergenic	unknown	-	-	95	226.19	567.301	0	0	-562.779	1.28022e-09	2.00336e-09	0.0460251	-	-	-
16	18858211	18858630	-	intergenic	unknown	-	-	90	214.286	565.687	0	0	-562.779	2.84736e-09	3.69761e-09	0.0381944	-	-	-
16	18869341	18869550	-	intergenic	unknown	-	-	95	452.381	567.443	0	0	-562.779	1.19219e-09	1.90055e-09	0.047619	-	-	-
16	21411181	21411390	-	intergenic	unknown	-	-	55	261.905	567.431	0	0	-562.779	1.19928e-09	1.90055e-09	0.0470085	-	-	-
16	21415171	21415380	-	intergenic	unknown	-	-	41	195.238	561.468	0	0	-562.779	2.12555e-08	2.28435e-08	0.0317003	-	-	-
16	21427561	21427980	-	intergenic	unknown	-	-	85	202.381	564.635	0	0	-562.779	4.75232e-09	5.82744e-09	0.0360656	-	-	-
16	21432601	21432810	-	intergenic	unknown	-	-	46	219.048	564.071	0	0	-562.779	6.23483e-09	7.30362e-09	0.0345912	-	-	-
16	21434071	21434490	-	intergenic	unknown	-	-	83	197.619	561.847	1	2.38095	-557.599	1.7827e-08	1.94382e-08	0.03207	-	-	-
16	21441211	21441840	-	intergenic	unknown	-	-	123	195.238	567.364	0	0	-562.779	1.24007e-09	1.94868e-09	0.0462185	-	-	-
16	21447931	21448350	-	intergenic	unknown	-	-	124	295.238	564.576	0	0	-562.779	4.89029e-09	5.97702e-09	0.0359477	-	-	-
16	21452761	21453180	-	intergenic	unknown	-	-	89	211.905	566.029	0	0	-562.779	2.40718e-09	3.1925e-09	0.0390071	-	-	-
16	21457171	21457380	-	intergenic	unknown	-	-	98	466.667	566.683	0	0	-562.779	1.74196e-09	2.53499e-09	0.0428016	-	-	-
16	21463891	21464310	-	intergenic	unknown	-	-	84	200	567.565	0	0	-562.779	1.1211e-09	1.84709e-09	0.0486726	-	-	-
16	21467251	21467460	-	intergenic	unknown	-	-	48	228.571	565.121	0	0	-562.779	3.75357e-09	4.74269e-09	0.0371622	-	-	-
16	21476911	21477120	-	intergenic	unknown	-	-	43	204.762	562.575	0	0	-562.779	1.26818e-08	1.40326e-08	0.0326409	-	-	-
16	22346521	22346730	-	intergenic	unknown	-	-	45	214.286	563.593	0	0	-562.779	7.83678e-09	8.99633e-09	0.0341615	-	-	-
16	23581111	23581320	-	intergenic	unknown	-	-	48	228.571	564.964	0	0	-562.779	4.05112e-09	5.0466e-09	0.0367893	-	-	-
16	24947581	24947790	-	intergenic	unknown	-	-	55	261.905	567.431	0	0	-562.779	1.19928e-09	1.90055e-09	0.0466102	-	-	-
16	27465481	27465690	-	intergenic	unknown	-	-	42	200	562.033	0	0	-562.779	1.63449e-08	1.79267e-08	0.0324484	-	-	-
16	27486271	27486480	-	intergenic	unknown	-	-	95	452.381	567.443	0	0	-562.779	1.19219e-09	1.90055e-09	0.0474138	-	-	-
16	27488371	27488790	-	intergenic	unknown	-	-	84	200	566.48	0	0	-562.779	1.92679e-09	2.69895e-09	0.0411985	-	-	-
16	27489211	27489420	-	intergenic	unknown	-	-	51	242.857	566.129	0	0	-562.779	2.29137e-09	3.07335e-09	0.0395683	-	-	-
16	27489631	27489840	-	intergenic	unknown	-	-	50	238.095	565.926	0	0	-562.779	2.53277e-09	3.3472e-09	0.0388693	-	-	-
16	27492571	27492780	-	intergenic	unknown	-	-	101	480.952	565.836	0	0	-562.779	2.64678e-09	3.48554e-09	0.0387324	-	-	-
16	27497821	27498030	-	intergenic	unknown	-	-	49	233.333	565.364	0	0	-562.779	3.33435e-09	4.24165e-09	0.037415	-	-	-
16	28112071	28112280	-	intergenic	unknown	-	-	52	247.619	566.482	0	0	-562.779	1.92423e-09	2.69895e-09	0.0419847	-	-	-
16	28117531	28117740	-	intergenic	unknown	-	-	48	228.571	564.952	0	0	-562.779	4.07507e-09	5.0466e-09	0.0364238	-	-	-
16	28169821	28170030	-	intergenic	unknown	-	-	46	219.048	564.14	0	0	-562.779	6.03022e-09	7.1597e-09	0.0349206	-	-	-
16	28176121	28176330	-	intergenic	unknown	-	-	45	214.286	563.591	0	0	-562.779	7.84172e-09	8.99633e-09	0.0337423	-	-	-
16	28383601	28383810	-	intergenic	unknown	-	-	104	495.238	564.905	0	0	-562.779	4.17038e-09	5.13067e-09	0.0363036	-	-	-
16	28391161	28391370	-	intergenic	unknown	-	-	51	242.857	567.197	0	0	-562.779	1.34841e-09	2.07533e-09	0.0452675	-	-	-
16	28401241	28401450	-	intergenic	unknown	-	-	104	495.238	564.905	0	0	-562.779	4.17038e-09	5.13067e-09	0.0361842	-	-	-
16	28401661	28401870	-	intergenic	unknown	-	-	53	252.381	566.817	0	0	-562.779	1.6298e-09	2.39037e-09	0.0431373	-	-	-
16	28723381	28723800	+	ENSG00000184110	protein_coding	28688558	28735730	100	238.095	549.824	6	14.2857	-540.761	2.99255e-06	3.10892e-06	0.0305556	ENSG00000184110	EIF3C	eukaryotic translation initiation factor 3 subunit C [Source:HGNC Symbol;Acc:HGNC:3279]
16	30444961	30445380	-	intergenic	unknown	-	-	73	173.81	561.204	0	0	-562.779	2.40095e-08	2.57294e-08	0.0315186	-	-	-
16	30782851	30783900	-	intergenic	unknown	-	-	175	166.667	562.94	0	0	-562.779	1.06811e-08	1.19602e-08	0.0329341	-	-	-
16	31013431	31013640	-	intergenic	unknown	-	-	50	238.095	565.757	0	0	-562.779	2.75215e-09	3.58642e-09	0.0383275	-	-	-
16	31306591	31306800	+	ENSG00000169896	protein_coding	31259967	31332892	47	223.81	564.52	0	0	-562.779	5.02416e-09	6.00331e-09	0.0355987	ENSG00000169896	ITGAM	integrin subunit alpha M [Source:HGNC Symbol;Acc:HGNC:6149]
16	31568251	31568460	-	intergenic	unknown	-	-	103	490.476	565.224	0	0	-562.779	3.57007e-09	4.52613e-09	0.0372881	-	-	-
16	31894591	31895010	+	ENSG00000185947	protein_coding	31873807	31917357	116	276.19	561.99	1	2.38095	-557.599	1.66807e-08	1.82415e-08	0.0321637	ENSG00000185947	ZNF267	zinc finger protein 267 [Source:HGNC Symbol;Acc:HGNC:13060]
16	32323831	32324040	-	intergenic	unknown	-	-	45	214.286	563.591	0	0	-562.779	7.84172e-09	8.99633e-09	0.0340557	-	-	-
16	32882851	32883060	+	ENSG00000214614	lincRNA	32882586	32888874	99	471.429	566.41	0	0	-562.779	1.99419e-09	2.77259e-09	0.0408922	ENSG00000214614	AC142086.1	-
16	33530071	33530280	-	intergenic	unknown	-	-	46	219.048	564.066	0	0	-562.779	6.24909e-09	7.30362e-09	0.034375	-	-	-
16	33734821	33735030	-	intergenic	unknown	-	-	51	242.857	566.129	0	0	-562.779	2.29137e-09	3.07335e-09	0.0395683	-	-	-
16	50057701	50058120	-	intergenic	unknown	-	-	140	333.333	566.035	0	0	-562.779	2.40011e-09	3.1925e-09	0.0392857	-	-	-
16	50328811	50329020	-	intergenic	unknown	-	-	54	257.143	567.133	0	0	-562.779	1.39219e-09	2.10937e-09	0.0447154	-	-	-
16	53370241	53370450	-	intergenic	unknown	-	-	49	233.333	565.364	0	0	-562.779	3.33434e-09	4.24165e-09	0.0378007	-	-	-
16	56429521	56430150	-	intergenic	unknown	-	-	119	188.889	566.654	0	0	-562.779	1.76709e-09	2.56159e-09	0.0426357	-	-	-
16	56667241	56667450	-	intergenic	unknown	-	-	53	252.381	567.171	0	0	-562.779	1.3661e-09	2.09395e-09	0.045082	-	-	-
16	57164101	57164310	-	intergenic	unknown	-	-	47	223.81	564.52	0	0	-562.779	5.02416e-09	6.00331e-09	0.0351438	-	-	-
16	57172291	57172710	-	intergenic	unknown	-	-	84	200	567.565	0	0	-562.779	1.1211e-09	1.84709e-09	0.0484581	-	-	-
16	58164121	58164330	-	intergenic	unknown	-	-	96	457.143	567.204	0	0	-562.779	1.3436e-09	2.07533e-09	0.0458333	-	-	-
16	58534351	58534770	-	intergenic	unknown	-	-	85	202.381	563.857	0	0	-562.779	6.90827e-09	8.04889e-09	0.0342679	-	-	-
16	58541701	58541910	-	intergenic	unknown	-	-	41	195.238	561.468	0	0	-562.779	2.12555e-08	2.28435e-08	0.0316092	-	-	-
16	58551361	58551570	-	intergenic	unknown	-	-	46	219.048	564.066	0	0	-562.779	6.24909e-09	7.30362e-09	0.0344828	-	-	-
16	58551781	58552200	-	intergenic	unknown	-	-	79	188.095	562.792	0	0	-562.779	1.14529e-08	1.27481e-08	0.0327381	-	-	-
16	58578871	58579080	-	intergenic	unknown	-	-	96	457.143	567.199	0	0	-562.779	1.34669e-09	2.07533e-09	0.0456432	-	-	-
16	58581391	58581810	-	intergenic	unknown	-	-	76	180.952	563.062	0	0	-562.779	1.00813e-08	1.13225e-08	0.033033	-	-	-
16	58587901	58588110	-	intergenic	unknown	-	-	56	266.667	567.711	0	0	-562.779	1.04178e-09	1.74719e-09	0.0497738	-	-	-
16	60025141	60025350	+	ENSG00000261807	lincRNA	59855353	60053973	55	261.905	567.431	0	0	-562.779	1.19928e-09	1.90055e-09	0.0472103	ENSG00000261807	LINC02141	-
16	66816961	66817170	-	intergenic	unknown	-	-	49	233.333	565.364	0	0	-562.779	3.33435e-09	4.24165e-09	0.0376712	-	-	-
16	66818641	66818850	-	intergenic	unknown	-	-	51	242.857	566.129	0	0	-562.779	2.29137e-09	3.07335e-09	0.0395683	-	-	-
16	67542511	67542930	+	ENSG00000039523	protein_coding	67518418	67546788	87	207.143	518.02	18	42.8571	-515.081	0.0272057	0.0281076	0.0303867	ENSG00000039523	RIPOR1	RHO family interacting cell polarization regulator 1 [Source:HGNC Symbol;Acc:HGNC:25836]
16	69359011	69359220	-	intergenic	unknown	-	-	45	214.286	563.591	0	0	-562.779	7.84172e-09	8.99633e-09	0.0337423	-	-	-
16	69742261	69742680	+	ENSG00000262136	lincRNA	69727013	69742563	83	197.619	566.859	0	0	-562.779	1.59572e-09	2.37768e-09	0.0438247	ENSG00000262136	AC092115.3	-
16	69749401	69749820	-	intergenic	unknown	-	-	78	185.714	564.367	0	0	-562.779	5.40912e-09	6.44271e-09	0.0350318	-	-	-
16	69755701	69755910	-	intergenic	unknown	-	-	97	461.905	566.946	0	0	-562.779	1.52825e-09	2.28626e-09	0.044	-	-	-
16	70021981	70022190	-	intergenic	unknown	-	-	51	242.857	566.129	0	0	-562.779	2.29137e-09	3.07335e-09	0.04	-	-	-
16	70023451	70023660	-	intergenic	unknown	-	-	51	242.857	566.129	0	0	-562.779	2.29137e-09	3.07335e-09	0.040146	-	-	-
16	70264951	70265160	-	intergenic	unknown	-	-	47	223.81	564.52	0	0	-562.779	5.02416e-09	6.00331e-09	0.0353698	-	-	-
16	71282821	71283450	-	intergenic	unknown	-	-	120	190.476	567.132	0	0	-562.779	1.39309e-09	2.10937e-09	0.0445344	-	-	-
16	71284081	71284290	-	intergenic	unknown	-	-	50	238.095	555.397	1	4.7619	-552.418	3.12796e-07	3.27692e-07	0.0308123	-	-	-
16	71448511	71448930	-	intergenic	unknown	-	-	85	202.381	567.123	0	0	-562.779	1.39907e-09	2.10989e-09	0.0443548	-	-	-
16	71777791	71778000	-	intergenic	unknown	-	-	40	190.476	560.879	0	0	-562.779	2.78828e-08	2.95495e-08	0.03125	-	-	-
16	72006061	72006270	-	intergenic	unknown	-	-	41	195.238	561.557	0	0	-562.779	2.03943e-08	2.20448e-08	0.0317919	-	-	-
16	72788731	72788940	+	ENSG00000259768	lincRNA	72665123	72822781	42	200	551.673	1	4.7619	-552.418	1.44633e-06	1.51097e-06	0.0307263	ENSG00000259768	AC004943.2	-
16	74453191	74453610	-	intergenic	unknown	-	-	98	233.333	567.576	0	0	-562.779	1.11504e-09	1.84709e-09	0.0488889	-	-	-
16	74467681	74468100	-	intergenic	unknown	-	-	140	333.333	566.035	0	0	-562.779	2.40011e-09	3.1925e-09	0.0391459	-	-	-
16	74474611	74474820	-	intergenic	unknown	-	-	53	252.381	566.817	0	0	-562.779	1.6298e-09	2.39037e-09	0.0431373	-	-	-
16	74477341	74477760	-	intergenic	unknown	-	-	97	230.952	567.489	0	0	-562.779	1.16473e-09	1.90055e-09	0.0480349	-	-	-
16	74480491	74480700	-	intergenic	unknown	-	-	48	228.571	564.952	0	0	-562.779	4.07503e-09	5.0466e-09	0.0366667	-	-	-
16	74485951	74486160	-	intergenic	unknown	-	-	47	223.81	564.52	0	0	-562.779	5.02416e-09	6.00331e-09	0.0351438	-	-	-
16	75627931	75628140	-	intergenic	unknown	-	-	53	252.381	550.54	2	9.52381	-546.147	2.26382e-06	2.35841e-06	0.0306407	-	-	-
16	75629611	75629820	-	intergenic	unknown	-	-	40	190.476	560.878	0	0	-562.779	2.78903e-08	2.95495e-08	0.0311615	-	-	-
16	76235251	76235460	-	intergenic	unknown	-	-	55	261.905	567.512	0	0	-562.779	1.15132e-09	1.88856e-09	0.0482456	-	-	-
16	76878481	76878690	+	ENSG00000259995	lincRNA	76736342	76928169	44	209.524	563.095	0	0	-562.779	9.92801e-09	1.1184e-08	0.0333333	ENSG00000259995	AC106729.1	-
16	78054061	78054480	+	ENSG00000166509	protein_coding	78022515	78066761	83	197.619	561.033	1	2.38095	-557.599	2.59785e-08	2.76807e-08	0.031339	ENSG00000166509	CLEC3A	C-type lectin domain family 3 member A [Source:HGNC Symbol;Acc:HGNC:2052]
16	85816501	85816920	-	intergenic	unknown	-	-	85	202.381	561.105	1	2.38095	-557.599	2.51328e-08	2.68562e-08	0.0314286	-	-	-
16	86435371	86435580	-	intergenic	unknown	-	-	52	247.619	566.482	0	0	-562.779	1.92422e-09	2.69895e-09	0.0423077	-	-	-
16	87830401	87830610	-	intergenic	unknown	-	-	52	247.619	566.487	0	0	-562.779	1.91985e-09	2.69895e-09	0.042471	-	-	-
16	88725631	88725840	-	intergenic	unknown	-	-	96	457.143	567.199	0	0	-562.779	1.34673e-09	2.07533e-09	0.0454545	-	-	-
16	88733401	88733820	+	ENSG00000224888	lincRNA	88731180	88741425	84	200	563.383	0	0	-562.779	8.65919e-09	9.90378e-09	0.0336391	ENSG00000224888	AC138028.2	-
18	24124401	24124600	+	ENSG00000168234	protein_coding	23992773	24135610	1027	5135	302.577	0	0	-172.177	0	0	0	ENSG00000168234	TTC39C	tetratricopeptide repeat domain 39C [Source:HGNC Symbol;Acc:HGNC:26595]
18	29257001	29257200	-	intergenic	unknown	-	-	922	4610	285.982	0	0	-172.177	0	0	0	-	-	-
18	32412801	32413200	-	intergenic	unknown	-	-	1678	4195	266.545	2	5	-164.684	0	0	0	-	-	-
18	39335601	39335800	-	intergenic	unknown	-	-	1385	6925	290.891	0	0	-172.177	0	0	0	-	-	-
18	49489601	49489800	+	ENSG00000265496	lincRNA	49487339	49491878	997	4985	298.887	0	0	-172.177	0	0	0	ENSG00000265496	AC100778.3	-
20	497801	498000	-	intergenic	unknown	-	-	189	945	232.373	0	0	-219.072	2.62858e-94	4.45715e-94	2.62858e-94	-	-	-
20	17614201	17614400	-	intergenic	unknown	-	-	243	1215	244.154	0	0	-219.072	2.09523e-103	8.17139e-103	2.09523e-103	-	-	-
20	17660201	17660600	-	intergenic	unknown	-	-	481	1202.5	244.452	0	0	-219.072	1.21772e-103	5.27677e-103	1.21772e-103	-	-	-
20	17943201	17943400	-	intergenic	unknown	-	-	168	840	224.256	0	0	-219.072	2.75988e-88	3.3636e-88	2.75988e-88	-	-	-
20	17950201	17950400	-	intergenic	unknown	-	-	234	1170	242.997	0	0	-219.072	1.71307e-102	4.77213e-102	1.71307e-102	-	-	-
20	18295401	18295800	+	ENSG00000125846	protein_coding	18288283	18316996	558	1395	221.696	0	0	-219.072	1.98407e-86	2.14941e-86	1.98407e-86	ENSG00000125846	ZNF133	zinc finger protein 133 [Source:HGNC Symbol;Acc:HGNC:12917]
20	18449401	18449600	-	intergenic	unknown	-	-	161	805	221.035	0	0	-219.072	5.9386e-86	6.09488e-86	5.9386e-86	-	-	-
20	18782801	18783000	-	intergenic	unknown	-	-	237	1185	243.415	0	0	-219.072	8.01719e-103	2.40516e-102	8.01719e-103	-	-	-
20	21166601	21166800	+	ENSG00000088970	protein_coding	21125983	21246622	240	1200	243.801	0	0	-219.072	3.98038e-103	1.41123e-102	3.98038e-103	ENSG00000088970	KIZ	kizuna centrosomal protein [Source:HGNC Symbol;Acc:HGNC:15865]
20	26208201	26208400	-	intergenic	unknown	-	-	255	1275	245.247	0	0	-219.072	2.85338e-104	1.8547e-103	2.85338e-104	-	-	-
20	26208801	26209000	-	intergenic	unknown	-	-	351	1755	238.248	0	0	-219.072	8.62319e-99	1.86836e-98	8.62319e-99	-	-	-
20	28591601	28591800	-	intergenic	unknown	-	-	165	825	222.908	0	0	-219.072	2.6334e-87	2.93436e-87	2.6334e-87	-	-	-
20	29301801	29302000	-	intergenic	unknown	-	-	205	1025	237.136	0	0	-219.072	6.20386e-98	1.15214e-97	6.20386e-98	-	-	-
20	29741801	29742000	-	intergenic	unknown	-	-	398	1990	226.699	0	0	-219.072	4.46716e-90	6.00757e-90	4.46716e-90	-	-	-
20	29742601	29742800	-	intergenic	unknown	-	-	206	1030	237.396	0	0	-219.072	3.91602e-98	7.63625e-98	3.91602e-98	-	-	-
20	29743601	29744200	-	intergenic	unknown	-	-	940	1566.67	232.419	0	0	-219.072	2.42673e-94	4.30193e-94	2.42673e-94	-	-	-
20	30485001	30485200	-	intergenic	unknown	-	-	390	1950	228.757	0	0	-219.072	1.33964e-91	1.93503e-91	1.33964e-91	-	-	-
20	30488801	30489400	-	intergenic	unknown	-	-	929	1548.33	245.709	0	0	-219.072	1.22562e-104	1.16786e-103	1.22562e-104	-	-	-
20	30747001	30747200	-	intergenic	unknown	-	-	231	1155	242.544	0	0	-219.072	3.8854e-102	1.0102e-101	3.8854e-102	-	-	-
20	34090601	34090800	+	ENSG00000125970	protein_coding	33993646	34108308	171	855	225.554	0	0	-219.072	3.10006e-89	3.90008e-89	3.10006e-89	ENSG00000125970	RALY	RALY heterogeneous nuclear ribonucleoprotein [Source:HGNC Symbol;Acc:HGNC:15921]
20	34093801	34094000	+	ENSG00000125970	protein_coding	33993646	34108308	293	1465	245.599	0	0	-219.072	1.49726e-104	1.16786e-103	1.49726e-104	ENSG00000125970	RALY	RALY heterogeneous nuclear ribonucleoprotein [Source:HGNC Symbol;Acc:HGNC:15921]
20	34098801	34099000	+	ENSG00000125970	protein_coding	33993646	34108308	409	2045	222.969	0	0	-219.072	2.38199e-87	2.73228e-87	2.38199e-87	ENSG00000125970	RALY	RALY heterogeneous nuclear ribonucleoprotein [Source:HGNC Symbol;Acc:HGNC:15921]
20	35704601	35704800	-	intergenic	unknown	-	-	319	1595	243.497	0	0	-219.072	6.91478e-103	2.2473e-102	6.91478e-103	-	-	-
20	35724801	35725000	-	intergenic	unknown	-	-	207	1035	237.651	0	0	-219.072	2.4897e-98	5.11043e-98	2.4897e-98	-	-	-
20	35729401	35729600	-	intergenic	unknown	-	-	309	1545	244.458	0	0	-219.072	1.20332e-103	5.27677e-103	1.20332e-103	-	-	-
20	35732201	35732400	-	intergenic	unknown	-	-	409	2045	222.969	0	0	-219.072	2.38199e-87	2.73228e-87	2.38199e-87	-	-	-
20	36046201	36047000	-	intergenic	unknown	-	-	735	918.75	242.216	0	0	-219.072	7.02625e-102	1.71265e-101	7.02625e-102	-	-	-
20	36047401	36049800	-	intergenic	unknown	-	-	3222	1342.5	249.424	0	0	-219.072	1.29566e-107	5.05307e-106	1.29566e-107	-	-	-
20	36050001	36050400	-	intergenic	unknown	-	-	442	1105	245.727	0	0	-219.072	1.18536e-104	1.16786e-103	1.18536e-104	-	-	-
20	37602201	37602600	-	intergenic	unknown	-	-	429	1072.5	244.676	0	0	-219.072	8.09332e-104	4.50913e-103	8.09332e-104	-	-	-
20	38978401	38978600	+	ENSG00000101452	protein_coding	38962299	39039723	185	925	230.997	0	0	-219.072	2.85041e-93	4.27561e-93	2.85041e-93	ENSG00000101452	DHX35	DEAH-box helicase 35 [Source:HGNC Symbol;Acc:HGNC:15861]
20	44467001	44467200	-	intergenic	unknown	-	-	176	880	227.618	0	0	-219.072	9.35546e-91	1.30308e-90	9.35546e-91	-	-	-
20	45640801	45641000	-	intergenic	unknown	-	-	161	805	221.035	0	0	-219.072	5.93855e-86	6.09488e-86	5.93855e-86	-	-	-
20	45975201	45975400	-	intergenic	unknown	-	-	266	1330	245.819	0	0	-219.072	1.00194e-104	1.16786e-103	1.00194e-104	-	-	-
20	45976001	45976200	-	intergenic	unknown	-	-	188	940	232.036	0	0	-219.072	4.71678e-94	7.66476e-94	4.71678e-94	-	-	-
20	49400001	49400200	+	ENSG00000283529	transcribed_unprocessed_pseudogene	49318337	49441654	215	1075	239.542	0	0	-219.072	8.58675e-100	1.9699e-99	8.58675e-100	ENSG00000283529	AL035685.1	-
20	57064001	57064200	-	intergenic	unknown	-	-	224	1120	226.257	2	10	-203.974	9.44002e-90	1.2272e-89	9.44002e-90	-	-	-
20	62137001	62137200	-	intergenic	unknown	-	-	186	930	231.348	0	0	-219.072	1.55322e-93	2.42302e-93	1.55322e-93	-	-	-
21	5973241	5973660	-	intergenic	unknown	-	-	659	1569.05	81.2757	0	0	-60.1297	6.30066e-186	6.61569e-185	6.30066e-186	-	-	-
21	8207221	8207430	+	ENSG00000278996	lincRNA	8197620	8227646	359	1709.52	31.5451	93	442.857	-14.6331	1.27141e-134	1.27141e-134	1.27141e-134	ENSG00000278996	FP671120.4	-
21	8251741	8252160	-	intergenic	unknown	-	-	569	1354.76	59.2148	7	16.6667	-42.8057	3.89999e-162	4.81763e-162	3.89999e-162	-	-	-
21	8252581	8252790	-	intergenic	unknown	-	-	245	1166.67	67.4429	0	0	-60.1297	8.12635e-171	1.06658e-170	8.12635e-171	-	-	-
21	8253841	8254260	-	intergenic	unknown	-	-	541	1288.1	79.7691	0	0	-60.1297	2.99612e-184	1.57296e-183	2.99612e-184	-	-	-
21	8257201	8257410	-	intergenic	unknown	-	-	285	1357.14	75.7389	0	0	-60.1297	8.41952e-180	2.52586e-179	8.41952e-180	-	-	-
21	8257621	8257830	-	intergenic	unknown	-	-	260	1238.1	71.2545	0	0	-60.1297	6.46979e-175	1.35866e-174	6.46979e-175	-	-	-
21	8258251	8258460	-	intergenic	unknown	-	-	220	1047.62	59.0509	0	0	-60.1297	5.77647e-162	6.73922e-162	5.77647e-162	-	-	-
21	8390341	8390550	+	ENSG00000280441	lincRNA	8380643	8454792	362	1723.81	67.9621	1	4.7619	-51.335	2.2617e-171	3.16638e-171	2.2617e-171	ENSG00000280441	FP236383.3	-
21	8434861	8435070	+	ENSG00000280441	lincRNA	8380643	8454792	332	1580.95	69.6839	1	4.7619	-51.335	3.20544e-173	5.60951e-173	3.20544e-173	ENSG00000280441	FP236383.3	-
21	8439901	8440110	+	ENSG00000280441	lincRNA	8380643	8454792	296	1409.52	74.4636	0	0	-57.5751	2.09687e-178	4.8927e-178	2.09687e-178	ENSG00000280441	FP236383.3	-
21	8439901	8440110	+	ENSG00000278189	rRNA	8439823	8439975	296	1409.52	74.4636	0	0	-57.5751	2.09687e-178	4.8927e-178	2.09687e-178	ENSG00000278189	--	-
21	25881241	25881870	-	intergenic	unknown	-	-	832	1320.63	76.5438	0	0	-60.1297	1.09965e-180	3.84879e-180	1.09965e-180	-	-	-
21	26021941	26022360	-	intergenic	unknown	-	-	658	1566.67	84.0064	0	0	-60.1297	5.49451e-189	1.15385e-187	5.49451e-189	-	-	-
21	27421171	27421380	-	intergenic	unknown	-	-	335	1595.24	78.6465	0	0	-60.1297	5.26288e-183	2.21041e-182	5.26288e-183	-	-	-
21	28887811	28888440	-	intergenic	unknown	-	-	754	1196.83	74.8568	0	0	-60.1297	7.79201e-179	2.0454e-178	7.79201e-179	-	-	-
21	29061481	29061690	-	intergenic	unknown	-	-	252	1200	69.3308	0	0	-60.1297	7.68703e-173	1.24175e-172	7.68703e-173	-	-	-
21	30263941	30264150	-	intergenic	unknown	-	-	215	1023.81	57.046	0	0	-60.1297	6.93563e-160	7.6657e-160	6.93563e-160	-	-	-
21	34135711	34136130	+	ENSG00000243927	protein_coding	34073224	34143034	470	1119.05	68.3311	0	0	-60.1297	9.10115e-172	1.36517e-171	9.10115e-172	ENSG00000243927	MRPS6	mitochondrial ribosomal protein S6 [Source:HGNC Symbol;Acc:HGNC:14051]
21	34135711	34136130	+	ENSG00000272657	lincRNA	34073592	34360033	470	1119.05	68.3311	0	0	-60.1297	9.10115e-172	1.36517e-171	9.10115e-172	ENSG00000272657	AP000317.2	-
21	36169771	36170190	+	ENSG00000142197	protein_coding	36156782	36294274	671	1597.62	80.518	0	0	-60.1297	4.40389e-185	3.08272e-184	4.40389e-185	ENSG00000142197	DOP1B	DOP1 leucine zipper like protein B [Source:HGNC Symbol;Acc:HGNC:1291]
21	41888491	41889120	-	intergenic	unknown	-	-	712	1130.16	70.4404	0	0	-60.1297	4.90273e-174	9.35977e-174	4.90273e-174	-	-	-
21	41907181	41907390	-	intergenic	unknown	-	-	210	1000	54.9264	0	0	-60.1297	1.05862e-157	1.11155e-157	1.05862e-157	-	-	-

## Sheet: IP-KEGG
KEGG_A_class	KEGG_B_class	Pathway	Ip (29)	All (7193)	Pvalue	Qvalue	Pathway ID	Genes	K_IDs
Cellular Processes	Transport and catabolism	Phagosome	5	148	0.000274715	0.0277462	ko04145	ENSG00000204525(HLA-C);ENSG00000234745(HLA-B);ENSG00000075624(ACTB);ENSG00000185883(ATP6V0C);ENSG00000169896(ITGAM)	K06751+K06751+K05692+K02155+K06461
Human Diseases	Cardiovascular diseases	Viral myocarditis	3	56	0.00141505	0.0652015	ko05416	ENSG00000204525(HLA-C);ENSG00000234745(HLA-B);ENSG00000075624(ACTB)	K06751+K06751+K05692
Environmental Information Processing	Signaling molecules and interaction	Cell adhesion molecules (CAMs)	4	142	0.00235587	0.0652015	ko04514	ENSG00000179915(NRXN1);ENSG00000204525(HLA-C);ENSG00000234745(HLA-B);ENSG00000169896(ITGAM)	K07377+K06751+K06751+K06461
Organismal Systems	Immune system	Antigen processing and presentation	3	69	0.00258224	0.0652015	ko04612	ENSG00000204525(HLA-C);ENSG00000234745(HLA-B);ENSG00000080824(HSP90AA1)	K06751+K06751+K04079
Human Diseases	Cancers	Viral carcinogenesis	4	200	0.00798845	0.126287	ko05203	ENSG00000204525(HLA-C);ENSG00000234745(HLA-B);ENSG00000070501(POLB);ENSG00000072110(ACTN1)	K06751+K06751+K02330+K05699
Human Diseases	Immune diseases	Allograft rejection	2	35	0.00860036	0.126287	ko05330	ENSG00000204525(HLA-C);ENSG00000234745(HLA-B)	K06751+K06751
Human Diseases	Immune diseases	Graft-versus-host disease	2	37	0.00957883	0.126287	ko05332	ENSG00000204525(HLA-C);ENSG00000234745(HLA-B)	K06751+K06751
Organismal Systems	Immune system	Leukocyte transendothelial migration	3	112	0.0100029	0.126287	ko04670	ENSG00000075624(ACTB);ENSG00000072110(ACTN1);ENSG00000169896(ITGAM)	K05692+K05699+K06461
Human Diseases	Endocrine and metabolic diseases	Type I diabetes mellitus	2	41	0.011677	0.131042	ko04940	ENSG00000204525(HLA-C);ENSG00000234745(HLA-B)	K06751+K06751
Cellular Processes	Transport and catabolism	Endocytosis	4	244	0.015747	0.143579	ko04144	ENSG00000168280(KIF5C);ENSG00000204525(HLA-C);ENSG00000234745(HLA-B);ENSG00000151693(ASAP2)	K10396+K06751+K06751+K12488
Human Diseases	Infectious diseases	Vibrio cholerae infection	2	50	0.0170588	0.143579	ko05110	ENSG00000075624(ACTB);ENSG00000185883(ATP6V0C)	K05692+K02155
Human Diseases	Immune diseases	Autoimmune thyroid disease	2	50	0.0170588	0.143579	ko05320	ENSG00000204525(HLA-C);ENSG00000234745(HLA-B)	K06751+K06751
Genetic Information Processing	Replication and repair	Fanconi anemia pathway	2	54	0.0197309	0.153294	ko03460	ENSG00000197774(EME2);ENSG00000009413(REV3L)	K10883+K02350
Cellular Processes	Cell growth and death	Cellular senescence	3	158	0.0250156	0.18047	ko04218	ENSG00000106615(RHEB);ENSG00000204525(HLA-C);ENSG00000234745(HLA-B)	K07208+K06751+K06751
Cellular Processes	Cellular community - eukaryotes	Adherens junction	2	72	0.0337081	0.226968	ko04520	ENSG00000075624(ACTB);ENSG00000072110(ACTN1)	K05692+K05699
Human Diseases	Infectious diseases	Human papillomavirus infection	4	339	0.0454064	0.286628	ko05165	ENSG00000106615(RHEB);ENSG00000204525(HLA-C);ENSG00000234745(HLA-B);ENSG00000185883(ATP6V0C)	K07208+K06751+K06751+K02155
Cellular Processes	Cell motility	Regulation of actin cytoskeleton	3	212	0.0525645	0.312218	ko04810	ENSG00000075624(ACTB);ENSG00000072110(ACTN1);ENSG00000169896(ITGAM)	K05692+K05699+K06461
Human Diseases	Infectious diseases	Amoebiasis	2	95	0.0556428	0.312218	ko05146	ENSG00000072110(ACTN1);ENSG00000169896(ITGAM)	K05699+K06461
Human Diseases	Infectious diseases	Human cytomegalovirus infection	3	223	0.0594544	0.316047	ko05163	ENSG00000106615(RHEB);ENSG00000204525(HLA-C);ENSG00000234745(HLA-B)	K07208+K06751+K06751
Organismal Systems	Endocrine system	Thyroid hormone signaling pathway	2	116	0.0789559	0.386207	ko04919	ENSG00000106615(RHEB);ENSG00000075624(ACTB)	K07208+K05692
Human Diseases	Infectious diseases	HTLV-I infection	3	253	0.0803004	0.386207	ko05166	ENSG00000204525(HLA-C);ENSG00000234745(HLA-B);ENSG00000070501(POLB)	K06751+K06751+K02330
Organismal Systems	Immune system	Natural killer cell mediated cytotoxicity	2	126	0.0909741	0.407028	ko04650	ENSG00000204525(HLA-C);ENSG00000234745(HLA-B)	K06751+K06751
Genetic Information Processing	Translation	Ribosome	2	134	0.100958	0.407028	ko03010	ENSG00000243927(MRPS6);ENSG00000213741(RPS29)	K02990+K02980
Organismal Systems	Endocrine system	Estrogen signaling pathway	2	136	0.103501	0.407028	ko04915	ENSG00000080824(HSP90AA1);ENSG00000140009(ESR2)	K04079+K08551
Organismal Systems	Excretory system	Collecting duct acid secretion	1	27	0.103515	0.407028	ko04966	ENSG00000185883(ATP6V0C)	K02155
Human Diseases	Cardiovascular diseases	Fluid shear stress and atherosclerosis	2	137	0.104779	0.407028	ko05418	ENSG00000080824(HSP90AA1);ENSG00000075624(ACTB)	K04079+K05692
Genetic Information Processing	Replication and repair	Base excision repair	1	33	0.125071	0.45146	ko03410	ENSG00000070501(POLB)	K02330
Metabolism	Amino acid metabolism	Alanine, aspartate and glutamate metabolism	1	35	0.132145	0.45146	ko00250	ENSG00000070669(ASNS)	K01953
Genetic Information Processing	Folding, sorting and degradation	Protein processing in endoplasmic reticulum	2	165	0.142205	0.45146	ko04141	ENSG00000104723(TUSC3);ENSG00000080824(HSP90AA1)	K12669+K04079
Genetic Information Processing	Translation	RNA transport	2	166	0.143593	0.45146	ko03013	ENSG00000185304(RGPD2);ENSG00000184110(EIF3C)	K12172+K03252
Metabolism	Carbohydrate metabolism	Pyruvate metabolism	1	39	0.146127	0.45146	ko00620	ENSG00000170634(ACYP2)	K01512
Cellular Processes	Cellular community - eukaryotes	Tight junction	2	171	0.150575	0.45146	ko04530	ENSG00000075624(ACTB);ENSG00000072110(ACTN1)	K05692+K05699
Human Diseases	Infectious diseases	Tuberculosis	2	175	0.156213	0.45146	ko05152	ENSG00000185883(ATP6V0C);ENSG00000169896(ITGAM)	K02155+K06461
Human Diseases	Infectious diseases	Herpes simplex infection	2	183	0.167612	0.45146	ko05168	ENSG00000204525(HLA-C);ENSG00000234745(HLA-B)	K06751+K06751
Human Diseases	Infectious diseases	Kaposi sarcoma-associated herpesvirus infection	2	186	0.171926	0.45146	ko05167	ENSG00000204525(HLA-C);ENSG00000234745(HLA-B)	K06751+K06751
Metabolism	Lipid metabolism	Sphingolipid metabolism	1	47	0.173441	0.45146	ko00600	ENSG00000090054(SPTLC1)	K00654
Environmental Information Processing	Signal transduction	Hedgehog signaling pathway	1	47	0.173441	0.45146	ko04340	ENSG00000036257(CUL3)	K03869
Metabolism	Glycan biosynthesis and metabolism	N-Glycan biosynthesis	1	49	0.180136	0.45146	ko00510	ENSG00000104723(TUSC3)	K12669
Organismal Systems	Digestive system	Mineral absorption	1	51	0.18678	0.45146	ko04978	ENSG00000119121(TRPM6)	K04981
Cellular Processes	Cellular community - eukaryotes	Focal adhesion	2	198	0.189371	0.45146	ko04510	ENSG00000075624(ACTB);ENSG00000072110(ACTN1)	K05692+K05699
Human Diseases	Infectious diseases	Epstein-Barr virus infection	2	198	0.189371	0.45146	ko05169	ENSG00000204525(HLA-C);ENSG00000234745(HLA-B)	K06751+K06751
Human Diseases	Infectious diseases	Staphylococcus aureus infection	1	52	0.190082	0.45146	ko05150	ENSG00000169896(ITGAM)	K06461
Human Diseases	Infectious diseases	Pathogenic Escherichia coli infection	1	55	0.19991	0.45146	ko05130	ENSG00000075624(ACTB)	K05692
Human Diseases	Infectious diseases	Legionellosis	1	55	0.19991	0.45146	ko05134	ENSG00000169896(ITGAM)	K06461
Environmental Information Processing	Signal transduction	Rap1 signaling pathway	2	206	0.201146	0.45146	ko04015	ENSG00000075624(ACTB);ENSG00000169896(ITGAM)	K05692+K06461
Organismal Systems	Nervous system	Synaptic vesicle cycle	1	63	0.225561	0.458633	ko04721	ENSG00000185883(ATP6V0C)	K02155
Human Diseases	Infectious diseases	Shigellosis	1	65	0.231848	0.458633	ko05131	ENSG00000075624(ACTB)	K05692
Human Diseases	Cancers	Acute myeloid leukemia	1	66	0.234973	0.458633	ko05221	ENSG00000169896(ITGAM)	K06461
Organismal Systems	Environmental adaptation	Thermogenesis	2	229	0.235462	0.458633	ko04714	ENSG00000106615(RHEB);ENSG00000075624(ACTB)	K07208+K05692
Human Diseases	Infectious diseases	Epithelial cell signaling in Helicobacter pylori infection	1	68	0.241187	0.458633	ko05120	ENSG00000185883(ATP6V0C)	K02155
Organismal Systems	Endocrine system	Prolactin signaling pathway	1	70	0.247352	0.458633	ko04917	ENSG00000140009(ESR2)	K08551
Human Diseases	Infectious diseases	Leishmaniasis	1	70	0.247352	0.458633	ko05140	ENSG00000169896(ITGAM)	K06461
Human Diseases	Drug resistance	Platinum drug resistance	1	72	0.253468	0.458633	ko01524	ENSG00000009413(REV3L)	K02350
Human Diseases	Cardiovascular diseases	Arrhythmogenic right ventricular cardiomyopathy (ARVC)	1	72	0.253468	0.458633	ko05412	ENSG00000075624(ACTB)	K05692
Human Diseases	Infectious diseases	Bacterial invasion of epithelial cells	1	74	0.259537	0.458633	ko05100	ENSG00000075624(ACTB)	K05692
Organismal Systems	Digestive system	Gastric acid secretion	1	75	0.262553	0.458633	ko04971	ENSG00000075624(ACTB)	K05692
Human Diseases	Infectious diseases	Pertussis	1	76	0.265558	0.458633	ko05133	ENSG00000169896(ITGAM)	K06461
Genetic Information Processing	Translation	Ribosome biogenesis in eukaryotes	1	77	0.26855	0.458633	ko03008	ENSG00000112159(MDN1)	K14572
Human Diseases	Drug resistance	EGFR tyrosine kinase inhibitor resistance	1	79	0.2745	0.458633	ko01521	ENSG00000157168(NRG1)	K05455
Organismal Systems	Immune system	Complement and coagulation cascades	1	79	0.2745	0.458633	ko04610	ENSG00000169896(ITGAM)	K06461
Human Diseases	Cardiovascular diseases	Hypertrophic cardiomyopathy (HCM)	1	83	0.28626	0.458633	ko05410	ENSG00000075624(ACTB)	K05692
Environmental Information Processing	Signal transduction	ErbB signaling pathway	1	84	0.289172	0.458633	ko04012	ENSG00000157168(NRG1)	K05455
Human Diseases	Infectious diseases	Salmonella infection	1	84	0.289172	0.458633	ko05132	ENSG00000075624(ACTB)	K05692
Human Diseases	Immune diseases	Rheumatoid arthritis	1	86	0.29496	0.458633	ko05323	ENSG00000185883(ATP6V0C)	K02155
Human Diseases	Cardiovascular diseases	Dilated cardiomyopathy (DCM)	1	89	0.303556	0.458633	ko05414	ENSG00000075624(ACTB)	K05692
Organismal Systems	Immune system	Fc gamma R-mediated phagocytosis	1	90	0.306399	0.458633	ko04666	ENSG00000151693(ASAP2)	K12488
Organismal Systems	Aging	Longevity regulating pathway - mammal	1	91	0.309231	0.458633	ko04211	ENSG00000106615(RHEB)	K07208
Organismal Systems	Immune system	IL-17 signaling pathway	1	93	0.314861	0.458633	ko04657	ENSG00000080824(HSP90AA1)	K04079
Organismal Systems	Immune system	Hematopoietic cell lineage	1	94	0.31766	0.458633	ko04640	ENSG00000169896(ITGAM)	K06461
Human Diseases	Drug resistance	Endocrine resistance	1	96	0.323224	0.458633	ko01522	ENSG00000140009(ESR2)	K08551
Human Diseases	Cancers	Prostate cancer	1	97	0.325989	0.458633	ko05215	ENSG00000080824(HSP90AA1)	K04079
Organismal Systems	Endocrine system	Progesterone-mediated oocyte maturation	1	99	0.331487	0.458633	ko04914	ENSG00000080824(HSP90AA1)	K04079
Human Diseases	Cancers	Choline metabolism in cancer	1	99	0.331487	0.458633	ko05231	ENSG00000106615(RHEB)	K07208
Organismal Systems	Immune system	Th17 cell differentiation	1	105	0.347724	0.474596	ko04659	ENSG00000080824(HSP90AA1)	K04079
Environmental Information Processing	Signal transduction	Sphingolipid signaling pathway	1	118	0.381606	0.505514	ko04071	ENSG00000090054(SPTLC1)	K00654
Environmental Information Processing	Signal transduction	AMPK signaling pathway	1	121	0.38918	0.505514	ko04152	ENSG00000106615(RHEB)	K07208
Cellular Processes	Transport and catabolism	Lysosome	1	123	0.39418	0.505514	ko04142	ENSG00000185883(ATP6V0C)	K02155
Organismal Systems	Immune system	Platelet activation	1	123	0.39418	0.505514	ko04611	ENSG00000075624(ACTB)	K05692
Cellular Processes	Transport and catabolism	Autophagy - animal	1	129	0.408943	0.505514	ko04140	ENSG00000106615(RHEB)	K07208
Human Diseases	Immune diseases	Systemic lupus erythematosus	1	130	0.411369	0.505514	ko05322	ENSG00000072110(ACTN1)	K05699
Organismal Systems	Nervous system	Dopaminergic synapse	1	131	0.413786	0.505514	ko04728	ENSG00000168280(KIF5C)	K10396
Metabolism	Energy metabolism	Oxidative phosphorylation	1	133	0.418591	0.505514	ko00190	ENSG00000185883(ATP6V0C)	K02155
Environmental Information Processing	Signal transduction	PI3K-Akt signaling pathway	2	352	0.418622	0.505514	ko04151	ENSG00000106615(RHEB);ENSG00000080824(HSP90AA1)	K07208+K04079
Cellular Processes	Cell growth and death	Apoptosis	1	136	0.425727	0.505514	ko04210	ENSG00000075624(ACTB)	K05692
Genetic Information Processing	Folding, sorting and degradation	Ubiquitin mediated proteolysis	1	137	0.428088	0.505514	ko04120	ENSG00000036257(CUL3)	K03869
Organismal Systems	Endocrine system	Insulin signaling pathway	1	138	0.430438	0.505514	ko04910	ENSG00000106615(RHEB)	K07208
Environmental Information Processing	Signal transduction	Phospholipase D signaling pathway	1	145	0.446633	0.506957	ko04072	ENSG00000106615(RHEB)	K07208
Environmental Information Processing	Signal transduction	Wnt signaling pathway	1	146	0.44891	0.506957	ko04310	ENSG00000100888(CHD8)	K04494
Human Diseases	Cancers	Breast cancer	1	147	0.451177	0.506957	ko05224	ENSG00000140009(ESR2)	K08551
Organismal Systems	Nervous system	Retrograde endocannabinoid signaling	1	148	0.453436	0.506957	ko04723	ENSG00000161048(NAPEPLD)	K13985
Environmental Information Processing	Signal transduction	mTOR signaling pathway	1	150	0.457927	0.506957	ko04150	ENSG00000106615(RHEB)	K07208
Organismal Systems	Endocrine system	Oxytocin signaling pathway	1	152	0.462382	0.506957	ko04921	ENSG00000075624(ACTB)	K05692
Environmental Information Processing	Signal transduction	Hippo signaling pathway	1	154	0.466802	0.506957	ko04390	ENSG00000075624(ACTB)	K05692
Cellular Processes	Cell growth and death	Necroptosis	1	162	0.484133	0.519421	ko04217	ENSG00000080824(HSP90AA1)	K04079
Human Diseases	Cancers	Hepatocellular carcinoma	1	166	0.492593	0.519421	ko05225	ENSG00000075624(ACTB)	K05692
Organismal Systems	Immune system	NOD-like receptor signaling pathway	1	167	0.494687	0.519421	ko04621	ENSG00000080824(HSP90AA1)	K04079
Human Diseases	Infectious diseases	Influenza A	1	169	0.49885	0.519421	ko05164	ENSG00000075624(ACTB)	K05692
Human Diseases	Cancers	Transcriptional misregulation in cancers	1	185	0.530984	0.547238	ko05202	ENSG00000169896(ITGAM)	K06461
Human Diseases	Cancers	Proteoglycans in cancer	1	198	0.555618	0.566843	ko05205	ENSG00000075624(ACTB)	K05692
Metabolism	Global and overview maps	Metabolic pathways	5	1296	0.619024	0.625214	ko01100	ENSG00000104723(TUSC3);ENSG00000090054(SPTLC1);ENSG00000070669(ASNS);ENSG00000009413(REV3L);ENSG00000185883(ATP6V0C)	K12669+K00654+K01953+K02350+K02155
Human Diseases	Cancers	Pathways in cancer	2	523	0.633843	0.633843	ko05200	ENSG00000080824(HSP90AA1);ENSG00000140009(ESR2)	K04079+K08551
