# Supplementary material for: LARP6 suppresses colorectal cancer progression through ZNF267/SGMS2-mediated imbalance of sphingomyelin synthesis
Source: J Exp Clin Cancer Res. 2023 Jan 24;42:33. doi: 10.1186/s13046-023-02605-4 (PMC9872320; doi:10.1186/s13046-023-02605-4)
Supplement: Supplementary file 4 — Additional file 4. GO analysis of ZNF267 using TCGA datasets. [file 13046_2023_2605_MOESM4_ESM.xlsx]

## Sheet: ZNF267-GO-BP
Category	Term	Count	%	PValue	Genes	List Total	Pop Hits	Pop Total	Fold Enrichment	Bonferroni	Benjamini	FDR
GOTERM_BP_FAT	GO:0030198~extracellular matrix organization	35	12.1107	2.06205e-16	FOXC1, TNFAIP6, COL11A1, COL12A1, SERPINE1, ADAMTS12, COMP, ACAN, ADAMTS2, C6ORF15, IBSP, SPP1, COL10A1, ADAMTS6, POSTN, MMP7, COL27A1, EGFL6, MMP1, COL22A1, MMP3, BGN, SULF1, SERPINB5, COL1A1, MMP11, MMP13, FAP, WT1, P4HA3, COL7A1, ITGA11, ADAM12, COL8A1, MATN3	272	426	19277	5.82276	9.02611e-13	4.49646e-13	4.33497e-13
GOTERM_BP_FAT	GO:0043062~extracellular structure organization	35	12.1107	2.21228e-16	FOXC1, TNFAIP6, COL11A1, COL12A1, SERPINE1, ADAMTS12, COMP, ACAN, ADAMTS2, C6ORF15, IBSP, SPP1, COL10A1, ADAMTS6, POSTN, MMP7, COL27A1, EGFL6, MMP1, COL22A1, MMP3, BGN, SULF1, SERPINB5, COL1A1, MMP11, MMP13, FAP, WT1, P4HA3, COL7A1, ITGA11, ADAM12, COL8A1, MATN3	272	427	19277	5.80912	9.02611e-13	4.49646e-13	4.33497e-13
GOTERM_BP_FAT	GO:0030199~collagen fibril organization	15	5.19031	4.64231e-10	FOXC1, COL27A1, COL11A1, COL22A1, COL12A1, ADAMTS12, COL1A1, COMP, MMP11, ACAN, ADAMTS2, P4HA3, COL7A1, COL8A1, COL10A1	272	110	19277	9.66427	1.8871e-06	6.29033e-07	6.06441e-07
GOTERM_BP_FAT	GO:0006820~anion transport	33	11.4187	2.66737e-09	SLC26A2, ABCB1, SLC23A1, SLC35D3, AQP9, ABCB11, BEST2, SLC4A4, CA1, BEST4, CA2, SLCO1B3, CA4, CA7, CLCA1, SLC16A9, CLCA4, SLC17A4, SLC38A4, CA12, SLC13A2, PLA2G4F, SLC6A19, SLC11A1, NR1H4, SLC4A11, SLC9A2, FABP1, SFRP4, FABP2, APOC2, AGXT, SLC26A3	272	684	19277	3.41923	1.08428e-05	2.71071e-06	2.61336e-06
GOTERM_BP_FAT	GO:0006811~ion transport	56	19.3772	1.22842e-08	CXCL9, SLC23A1, AQP9, BEST2, SLC4A4, BEST4, CA1, CA2, CA4, CA7, SLC39A5, SLC16A9, SLC39A2, SLC13A2, SLC6A19, PLA2G4F, SPINK1, SCARA5, SLC11A1, SLC9A2, SFRP4, SCNN1G, SCNN1B, AGXT, SGK2, SLC26A2, ABCB1, TMEM63C, SLC35D3, TWIST1, STC1, ABCB11, SLC30A10, SLCO1B3, CLCA1, CLCA4, SLC38A4, SLC17A4, CA12, LRRC26, EGF, KCNJ15, NR1H4, SLC4A11, GCG, OTOP2, MT3, GRIN2D, FABP1, CXCL10, FABP2, CXCL11, TCN1, AP…	272	1761	19277	2.25372	4.9934e-05	9.98705e-06	9.62836e-06
GOTERM_BP_FAT	GO:0015711~organic anion transport	27	9.34256	4.12825e-08	SLC26A2, ABCB1, SLC23A1, SLC35D3, AQP9, ABCB11, SLC4A4, CA1, CA2, SLCO1B3, CA4, CA7, SLC16A9, SLC17A4, SLC38A4, CA12, SLC13A2, PLA2G4F, SLC6A19, SLC11A1, NR1H4, SLC4A11, FABP1, FABP2, APOC2, AGXT, SLC26A3	272	534	19277	3.58338	0.000167799	2.79689e-05	2.69644e-05
GOTERM_BP_FAT	GO:0006082~organic acid metabolic process	41	14.1869	1.55434e-07	UGT1A10, ALDH1L1, SLC26A2, ADH1C, SLC23A1, TWIST1, OGDHL, GPT, ABCB11, SLC4A4, ADH6, SULT1A1, ACAN, LDHD, UGT2A3, CKB, SLC16A9, UGT1A9, UGT1A8, SULT1A2, PLA2G4F, GGT6, EDN2, EPHX2, UGT2B15, NR1H4, BGN, CYP4B1, SULF1, FABP1, SULT1B1, FABP2, DAO, DHRS9, P4HA3, APOC2, ASPG, PLP1, NOX4, AGXT, CHST5	272	1167	19277	2.48991	0.000631639	7.99504e-05	7.70788e-05
GOTERM_BP_FAT	GO:0015701~bicarbonate transport	9	3.11419	1.57344e-07	CA12, CA1, SLC26A2, CA2, CA4, CA7, SLC4A11, SLC26A3, SLC4A4	272	44	19277	14.4964	0.000639398	7.99504e-05	7.70788e-05
GOTERM_BP_FAT	GO:0097501~stress response to metal ion	7	2.42215	2.39941e-07	MT1A, MT1M, MT1F, MT1G, MT1H, SLC30A10, MT3	272	20	19277	24.805	0.000974884	0.000105698	0.000101901
GOTERM_BP_FAT	GO:0061448~connective tissue development	18	6.22837	2.69401e-07	COL27A1, PRRX1, COL11A1, WNT7B, NR1H4, STC1, ADAMTS12, SULF1, BMP5, COL1A1, COMP, BMP3, ACAN, MMP13, WT1, CHI3L1, HMGCS2, MATN3	272	268	19277	4.76001	0.00109452	0.000105698	0.000101901
GOTERM_BP_FAT	GO:0043436~oxoacid metabolic process	40	13.8408	2.86021e-07	UGT1A10, ALDH1L1, SLC26A2, ADH1C, SLC23A1, TWIST1, OGDHL, GPT, ABCB11, SLC4A4, ADH6, SULT1A1, ACAN, LDHD, UGT2A3, CKB, UGT1A9, UGT1A8, SULT1A2, PLA2G4F, GGT6, EDN2, EPHX2, UGT2B15, NR1H4, BGN, CYP4B1, SULF1, FABP1, SULT1B1, FABP2, DAO, DHRS9, P4HA3, APOC2, ASPG, PLP1, NOX4, AGXT, CHST5	272	1149	19277	2.46723	0.001162	0.000105698	0.000101901
GOTERM_BP_FAT	GO:0042592~homeostatic process	56	19.3772	5.22385e-07	PIGR, CXCL9, MT1M, AQP9, SLC4A4, CLDN1, COMP, SCGN, CDH3, MB, CA2, CA7, SLC39A5, SPINK1, EDN2, SCARA5, SLC11A1, SLC9A2, SFRP4, SCNN1G, MT1A, CDHR1, SCNN1B, MT1F, MT1G, MT1H, FOXC1, LRRC19, SLC35D3, STC1, ABCB11, SLC30A10, KNG1, CST4, MUC2, SPP1, CKB, CORIN, CA12, EPHX2, WNT7B, PDX1, NR1H4, SLC4A11, GCG, INHBA, MT3, GRIN2D, CXCL10, PKIB, CXCL11, KRT16, APOC2, NOX4, SLC28A2, SLC26A3	272	1971	19277	2.01359	0.00212124	0.000176958	0.000170602
GOTERM_BP_FAT	GO:0050801~ion homeostasis	33	11.4187	6.7842e-07	CXCL9, MT1M, STC1, ABCB11, SLC30A10, SLC4A4, KNG1, SCGN, CA2, CA7, SLC39A5, CKB, CORIN, CA12, SPINK1, EDN2, SCARA5, SLC11A1, NR1H4, SLC4A11, MT3, GRIN2D, SLC9A2, SCNN1G, SFRP4, CXCL10, CXCL11, MT1A, SCNN1B, MT1F, MT1G, MT1H, SLC26A3	272	870	19277	2.68822	0.00275398	0.000196428	0.000189373
GOTERM_BP_FAT	GO:0006882~cellular zinc ion homeostasis	8	2.76817	7.20975e-07	MT1A, MT1M, MT1F, SLC39A5, MT1G, MT1H, SLC30A10, MT3	272	37	19277	15.3235	0.00292647	0.000196428	0.000189373
GOTERM_BP_FAT	GO:0048878~chemical homeostasis	42	14.5329	7.24825e-07	CXCL9, MT1M, AQP9, STC1, ABCB11, SLC30A10, SLC4A4, CLDN1, KNG1, SCGN, CA2, CA7, SLC39A5, CKB, CORIN, CA12, SPINK1, EDN2, SCARA5, EPHX2, SLC11A1, WNT7B, PDX1, NR1H4, SLC4A11, GCG, MT3, GRIN2D, SLC9A2, SCNN1G, SFRP4, CXCL10, CXCL11, MT1A, KRT16, SCNN1B, APOC2, MT1F, NOX4, MT1G, MT1H, SLC26A3	272	1286	19277	2.31462	0.00294208	0.000196428	0.000189373
GOTERM_BP_FAT	GO:0034754~cellular hormone metabolic process	13	4.49827	1.00595e-06	HSD3B2, ADH1C, UGT2B15, ADH6, BMP5, SULT1A1, AKR1B10, DHRS9, SCNN1B, HSD17B2, SPP1, UGT1A9, UGT1A8	272	145	19277	6.35398	0.00408086	0.000248138	0.000239226
GOTERM_BP_FAT	GO:0051216~cartilage development	15	5.19031	1.08988e-06	COL27A1, PRRX1, COL11A1, WNT7B, STC1, ADAMTS12, SULF1, BMP5, COL1A1, COMP, BMP3, ACAN, MMP13, CHI3L1, MATN3	272	202	19277	5.26272	0.00442057	0.000248138	0.000239226
GOTERM_BP_FAT	GO:0044712~single-organism catabolic process	37	12.8028	1.09877e-06	ALDH1L1, TREH, TWIST1, OGDHL, GPT, GBA3, ABCB11, SLC4A4, KLK6, SULT1A1, ACAN, NEU4, ADAMTS2, SLCO1B3, LDHD, SPP1, ENPP3, SULT1A2, PLA2G4F, MMP7, MMP1, MMP3, BGN, ENTPD8, MT3, FABP1, SULT1B1, MMP11, FABP2, DAO, MMP13, AKR1B10, APOC2, ASPG, AGXT, CES3, PDE9A	272	1071	19277	2.4484	0.00445652	0.000248138	0.000239226
GOTERM_BP_FAT	GO:0055069~zinc ion homeostasis	8	2.76817	1.2594e-06	MT1A, MT1M, MT1F, SLC39A5, MT1G, MT1H, SLC30A10, MT3	272	40	19277	14.1743	0.0051064	0.000269446	0.000259769
GOTERM_BP_FAT	GO:0042445~hormone metabolic process	16	5.53633	1.56992e-06	HSD3B2, ADH1C, UGT2B15, ADH6, BMP5, KLK6, SULT1A1, SULT1B1, AKR1B10, DHRS9, SCNN1B, HSD17B2, SPP1, UGT1A9, UGT1A8, CORIN	272	239	19277	4.74452	0.00636139	0.000319085	0.000307625
GOTERM_BP_FAT	GO:1990169~stress response to copper ion	6	2.07612	2.03637e-06	MT1A, MT1M, MT1F, MT1G, MT1H, MT3	272	16	19277	26.5767	0.00824368	0.000373866	0.000360438
GOTERM_BP_FAT	GO:0010273~detoxification of copper ion	6	2.07612	2.03637e-06	MT1A, MT1M, MT1F, MT1G, MT1H, MT3	272	16	19277	26.5767	0.00824368	0.000373866	0.000360438
GOTERM_BP_FAT	GO:0055082~cellular chemical homeostasis	32	11.0727	2.16302e-06	CXCL9, MT1M, STC1, SLC30A10, SLC4A4, KNG1, SCGN, CA2, CA7, SLC39A5, CKB, SPINK1, EDN2, SCARA5, SLC11A1, PDX1, NR1H4, SLC4A11, GCG, MT3, GRIN2D, SLC9A2, SCNN1G, CXCL10, CXCL11, MT1A, SCNN1B, MT1F, NOX4, MT1G, MT1H, SLC26A3	272	873	19277	2.5978	0.00875415	0.000373866	0.000360438
GOTERM_BP_FAT	GO:0001501~skeletal system development	24	8.3045	2.20733e-06	FOXC1, COL27A1, PRRX1, COL11A1, WNT7B, BGN, TWIST1, STC1, SIX1, ADAMTS12, SULF1, BMP5, COL1A1, COMP, BMP3, ACAN, SFRP4, MMP13, SIX4, EPYC, COL10A1, CHI3L1, NOTUM, MATN3	272	535	19277	3.17927	0.00893265	0.000373866	0.000360438
GOTERM_BP_FAT	GO:0006873~cellular ion homeostasis	28	9.68858	2.99523e-06	CXCL9, MT1M, STC1, SLC30A10, SLC4A4, KNG1, SCGN, CA2, CA7, SLC39A5, CKB, SPINK1, EDN2, SCARA5, SLC11A1, SLC4A11, MT3, GRIN2D, SLC9A2, SCNN1G, CXCL10, CXCL11, MT1A, SCNN1B, MT1F, MT1G, MT1H, SLC26A3	272	711	19277	2.79099	0.0121018	0.000487024	0.000469532
GOTERM_BP_FAT	GO:0048729~tissue morphogenesis	27	9.34256	5.03238e-06	FOXC1, COL11A1, TACSTD2, SIX1, TWIST1, STC1, ADAMTS12, FOXQ1, SIX4, CA2, SALL4, WNT2, CTHRC1, KRT6A, IRX2, EGF, WNT7B, PDX1, INHBA, SULF1, SERPINB5, BMP5, CXCL10, KRT17, WT1, KRT16, KIF26B	272	688	19277	2.78129	0.0202489	0.000786793	0.000758534
GOTERM_BP_FAT	GO:0010817~regulation of hormone levels	24	8.3045	5.26859e-06	CHGA, IL11, SPINK1, HSD3B2, ADH1C, UGT2B15, PDX1, NR1H4, GCG, INHBA, ADH6, BMP5, KLK6, SULT1A1, SULT1B1, AKR1B10, UCN3, DHRS9, SCNN1B, HSD17B2, SPP1, UGT1A9, UGT1A8, CORIN	272	564	19277	3.0158	0.0211892	0.000793216	0.000764727
GOTERM_BP_FAT	GO:0030003~cellular cation homeostasis	27	9.34256	6.00641e-06	CXCL9, MT1M, STC1, SLC30A10, SLC4A4, KNG1, SCGN, CA2, CA7, SLC39A5, SPINK1, EDN2, SCARA5, SLC11A1, SLC4A11, MT3, GRIN2D, SLC9A2, SCNN1G, CXCL10, CXCL11, MT1A, SCNN1B, MT1F, MT1G, MT1H, SLC26A3	272	695	19277	2.75327	0.0241205	0.000872003	0.000840683
GOTERM_BP_FAT	GO:0098771~inorganic ion homeostasis	29	10.0346	6.82686e-06	CXCL9, MT1M, STC1, SLC30A10, SLC4A4, KNG1, SCGN, CA2, CA7, SLC39A5, CKB, CA12, SPINK1, EDN2, SCARA5, SLC11A1, MT3, GRIN2D, SLC9A2, SCNN1G, SFRP4, CXCL10, CXCL11, MT1A, SCNN1B, MT1F, MT1G, MT1H, SLC26A3	272	788	19277	2.60821	0.0273698	0.000929091	0.000895722
GOTERM_BP_FAT	GO:0061687~detoxification of inorganic compound	6	2.07612	6.90232e-06	MT1A, MT1M, MT1F, MT1G, MT1H, MT3	272	20	19277	21.2614	0.027668	0.000929091	0.000895722
GOTERM_BP_FAT	GO:0046942~carboxylic acid transport	19	6.57439	7.08532e-06	SLC13A2, SLC26A2, PLA2G4F, SLC6A19, ABCB1, SLC23A1, SLC35D3, SLC11A1, AQP9, NR1H4, ABCB11, FABP1, FABP2, SLCO1B3, SLC16A9, AGXT, SLC26A3, SLC17A4, SLC38A4	272	377	19277	3.57176	0.0283911	0.000929091	0.000895722
GOTERM_BP_FAT	GO:0015849~organic acid transport	19	6.57439	7.58771e-06	SLC13A2, SLC26A2, PLA2G4F, SLC6A19, ABCB1, SLC23A1, SLC35D3, SLC11A1, AQP9, NR1H4, ABCB11, FABP1, FABP2, SLCO1B3, SLC16A9, AGXT, SLC26A3, SLC17A4, SLC38A4	272	379	19277	3.55292	0.0303733	0.000963877	0.000929258
GOTERM_BP_FAT	GO:0001503~ossification	20	6.92042	1.21267e-05	SLC26A2, FOXC1, TNFAIP6, COL11A1, WNT7B, GDPD2, TWIST1, STC1, ADAMTS12, BMP5, COL1A1, COMP, BMP3, MMP13, IBSP, CLEC5A, ITGA11, SPP1, NOTUM, CTHRC1	272	431	19277	3.28869	0.0481002	0.00149379	0.00144014
GOTERM_BP_FAT	GO:0070887~cellular response to chemical stimulus	78	26.9896	1.4456e-05	UGT1A10, CNTFR, CXCL9, TNFAIP6, AQP8, MT1M, SERPINE1, AQP9, SIX1, GPT, TREM1, CLDN1, CXCL5, NR3C2, COMP, CA1, IBSP, UCN3, CA2, CHP2, SLC39A5, HMGCS2, IL11, POSTN, PLA2G4F, SPINK1, EDN2, MMP1, UGT2B15, MMP3, C10ORF99, SFRP4, SCNN1G, MT1A, SCGB2A1, SCNN1B, MT1F, MT1G, CHI3L1, PADI2, MT1H, VSTM2A, CES3, FOXC1, TWIST1, STC1, ADAMTS12, ABCB11, SLC30A10, SULT1A1, SPP1, CLCA1, FCGR1A, UGT1A9, CCL18, WNT…	272	3466	19277	1.59491	0.0570707	0.00172834	0.00166626
GOTERM_BP_FAT	GO:0060429~epithelium development	40	13.8408	1.82607e-05	KRT80, FOXC1, SERPINE1, TACSTD2, SIX1, TWIST1, STC1, ADAMTS12, CLDN1, FOXQ1, CDH3, SIX4, CA2, SALL4, WNT2, KRT6B, ATOH1, CTHRC1, SPDEF, KRT6A, IRX2, EGF, COL22A1, WNT7B, PDX1, INHBA, SULF1, ETV4, SERPINB5, BMP5, PYY, SULT1B1, SFRP4, CXCL10, KRT17, DHRS9, WT1, KRT16, KIF26B, DSG3	272	1365	19277	2.07682	0.0715422	0.00212064	0.00204448
GOTERM_BP_FAT	GO:0051591~response to cAMP	10	3.46021	1.87806e-05	COL1A1, FOSL1, WT1, AQP8, AQP9, NOX4, STC1, HMGCS2, AGXT, SLC26A3	272	106	19277	6.68597	0.0735024	0.00212064	0.00204448
GOTERM_BP_FAT	GO:0071294~cellular response to zinc ion	6	2.07612	2.23304e-05	MT1A, MT1M, MT1F, MT1G, MT1H, MT3	272	25	19277	17.0091	0.086776	0.0023886	0.00230281
GOTERM_BP_FAT	GO:0019752~carboxylic acid metabolic process	33	11.4187	2.24441e-05	UGT1A10, ALDH1L1, ADH1C, SLC23A1, TWIST1, OGDHL, GPT, ABCB11, SLC4A4, ADH6, LDHD, UGT2A3, CKB, UGT1A9, UGT1A8, PLA2G4F, GGT6, EDN2, EPHX2, UGT2B15, NR1H4, BGN, CYP4B1, FABP1, FABP2, DAO, DHRS9, P4HA3, APOC2, ASPG, PLP1, NOX4, AGXT	272	1030	19277	2.27063	0.087198	0.0023886	0.00230281
GOTERM_BP_FAT	GO:0010043~response to zinc ion	8	2.76817	2.29165e-05	MT1A, CA2, MT1M, MT1F, MT1G, MT1H, SLC30A10, MT3	272	61	19277	9.2946	0.088949	0.0023886	0.00230281
GOTERM_BP_FAT	GO:0002009~morphogenesis of an epithelium	23	7.95848	2.45687e-05	IRX2, EGF, WNT7B, PDX1, TACSTD2, TWIST1, SIX1, ADAMTS12, SULF1, SERPINB5, BMP5, FOXQ1, CXCL10, KRT17, SIX4, WT1, CA2, KRT16, KIF26B, SALL4, WNT2, CTHRC1, KRT6A	272	578	19277	2.82014	0.0950475	0.00249679	0.00240712
GOTERM_BP_FAT	GO:0008202~steroid metabolic process	17	5.88235	2.54934e-05	HSD3B2, EPHX2, UGT2B15, NR1H4, SERPINA6, ABCB11, MT3, BMP5, SULT1A1, SULT1B1, DHRS9, SCNN1B, HSD17B2, SPP1, HMGCS2, UGT1A8, SULT1A2	272	338	19277	3.56453	0.0984431	0.00252758	0.0024368
GOTERM_BP_FAT	GO:0009410~response to xenobiotic stimulus	19	6.57439	3.13863e-05	UGT1A10, ABCB1, UGT2B15, PDX1, INHBA, ABCB11, SULT1A1, COL1A1, FOSL1, SULT1B1, CDH3, NAT2, SST, SCNN1B, HMGCS2, UGT1A9, CES3, UGT1A8, SULT1A2	272	421	19277	3.19847	0.119783	0.00297441	0.00286758
GOTERM_BP_FAT	GO:0032787~monocarboxylic acid metabolic process	25	8.65052	3.18574e-05	UGT1A10, ADH1C, TWIST1, OGDHL, ABCB11, SLC4A4, ADH6, LDHD, UGT2A3, UGT1A9, UGT1A8, PLA2G4F, GGT6, EDN2, EPHX2, UGT2B15, NR1H4, BGN, CYP4B1, FABP1, FABP2, DHRS9, APOC2, PLP1, AGXT	272	675	19277	2.62486	0.121468	0.00297441	0.00286758
GOTERM_BP_FAT	GO:0006629~lipid metabolic process	42	14.5329	3.27714e-05	UGT1A10, ADH1C, MOGAT2, GDPD2, TWIST1, CWH43, GBA3, ABCB11, SERPINA6, ADH6, SULT1A1, NEU4, VSIG2, B3GALT1, HSD17B2, SPP1, HMGCS2, UGT1A9, B4GALNT2, UGT1A8, SULT1A2, PLA2G4F, GGT6, EDN2, HSD3B2, EPHX2, UGT2B15, NR1H4, CYP4B1, MT3, BMP5, FABP1, SULT1B1, FABP2, AKR1B10, DHRS9, SCNN1B, APOC2, ASPG, PLP1, ALPI, CES3	272	1505	19277	1.9778	0.124726	0.00297441	0.00286758
GOTERM_BP_FAT	GO:0030574~collagen catabolic process	7	2.42215	3.2927e-05	MMP11, ADAMTS2, MMP13, MMP7, MMP1, MMP3, KLK6	272	44	19277	11.275	0.125279	0.00297441	0.00286758
GOTERM_BP_FAT	GO:0007586~digestion	11	3.80623	3.53613e-05	FABP1, FABP2, CAPN9, SPINK1, MUC2, UCN3, MOGAT2, SST, GUCA2B, ALPI, GUCA2A	272	143	19277	5.45164	0.133893	0.00312487	0.00301263
GOTERM_BP_FAT	GO:0019725~cellular homeostasis	32	11.0727	3.76472e-05	CXCL9, MT1M, STC1, SLC30A10, SLC4A4, KNG1, SCGN, CA2, CA7, SLC39A5, CKB, SPINK1, EDN2, SCARA5, SLC11A1, PDX1, NR1H4, SLC4A11, GCG, MT3, GRIN2D, SLC9A2, SCNN1G, CXCL10, CXCL11, MT1A, SCNN1B, MT1F, NOX4, MT1G, MT1H, SLC26A3	272	1009	19277	2.24765	0.141904	0.00325609	0.00313914
GOTERM_BP_FAT	GO:0007588~excretion	8	2.76817	3.85353e-05	SCNN1G, AMN, SCNN1B, AQP9, GUCA2B, STC1, SLC26A3, CORIN	272	66	19277	8.59046	0.144996	0.00326346	0.00314624
GOTERM_BP_FAT	GO:0055080~cation homeostasis	27	9.34256	4.10552e-05	CXCL9, MT1M, STC1, SLC30A10, SLC4A4, KNG1, SCGN, CA2, CA7, SLC39A5, SPINK1, EDN2, SCARA5, SLC11A1, SLC4A11, MT3, GRIN2D, SLC9A2, SCNN1G, CXCL10, CXCL11, MT1A, SCNN1B, MT1F, MT1G, MT1H, SLC26A3	272	777	19277	2.46271	0.15371	0.0034059	0.00328358
GOTERM_BP_FAT	GO:0044243~multicellular organismal catabolic process	7	2.42215	4.26762e-05	MMP11, ADAMTS2, MMP13, MMP7, MMP1, MMP3, KLK6	272	46	19277	10.7848	0.159268	0.00346957	0.00334496
GOTERM_BP_FAT	GO:0071280~cellular response to copper ion	6	2.07612	4.76695e-05	MT1A, MT1M, MT1F, MT1G, MT1H, MT3	272	29	19277	14.663	0.176162	0.00379954	0.00366308
GOTERM_BP_FAT	GO:0046916~cellular transition metal ion homeostasis	10	3.46021	5.04159e-05	MT1A, SCARA5, SLC11A1, MT1M, MT1F, SLC39A5, MT1G, MT1H, SLC30A10, MT3	272	120	19277	5.90594	0.185308	0.00394116	0.00379961
GOTERM_BP_FAT	GO:0048871~multicellular organismal homeostasis	18	6.22837	5.72077e-05	PIGR, FOXC1, EDN2, SLC35D3, SLC11A1, CLDN1, CST4, COMP, SCNN1G, MUC2, CDH3, CA2, KRT16, SCNN1B, CDHR1, SPP1, NOX4, SLC28A2	272	401	19277	3.18126	0.207495	0.00438773	0.00423014
GOTERM_BP_FAT	GO:0031960~response to corticosteroid	12	4.15225	7.09102e-05	COL1A1, FOSL1, SCNN1G, UCN3, HSD3B2, SCNN1B, WNT7B, PDX1, STC1, HMGCS2, AGXT, CLDN1	272	187	19277	4.54789	0.250434	0.00533796	0.00514624
GOTERM_BP_FAT	GO:0006805~xenobiotic metabolic process	10	3.46021	8.33765e-05	SULT1A1, SULT1B1, UGT1A10, NAT2, UGT2B15, ABCB11, UGT1A9, UGT1A8, CES3, SULT1A2	272	128	19277	5.53682	0.287475	0.00616228	0.00594096
GOTERM_BP_FAT	GO:0060348~bone development	13	4.49827	8.61054e-05	FOXC1, COL27A1, BGN, TWIST1, STC1, ADAMTS12, SULF1, COL1A1, COMP, SFRP4, MMP13, EPYC, NOTUM	272	225	19277	4.09479	0.295336	0.00619744	0.00597485
GOTERM_BP_FAT	GO:0048545~response to steroid hormone	18	6.22837	8.69126e-05	HSD3B2, WNT7B, PDX1, STC1, CLDN1, NR3C2, COL1A1, FOSL1, SCNN1G, UCN3, CA2, SST, SCNN1B, SCGB2A1, SPP1, PADI2, HMGCS2, AGXT	272	415	19277	3.07394	0.297644	0.00619744	0.00597485
GOTERM_BP_FAT	GO:0031640~killing of cells of other organism	9	3.11419	8.99505e-05	CHGA, CXCL10, CXCL11, CXCL9, SCNN1B, CCL18, TREM1, KNG1, KRT6A	272	101	19277	6.31527	0.306265	0.00619744	0.00597485
GOTERM_BP_FAT	GO:0044364~disruption of cells of other organism	9	3.11419	8.99505e-05	CHGA, CXCL10, CXCL11, CXCL9, SCNN1B, CCL18, TREM1, KNG1, KRT6A	272	101	19277	6.31527	0.306265	0.00619744	0.00597485
GOTERM_BP_FAT	GO:0009812~flavonoid metabolic process	5	1.7301	0.00010008	SULT1A1, SULT1B1, UGT1A10, UGT1A9, UGT1A8	272	18	19277	19.6865	0.334253	0.00678042	0.00653689
GOTERM_BP_FAT	GO:0048705~skeletal system morphogenesis	13	4.49827	0.00014062	FOXC1, COL27A1, PRRX1, COL11A1, TWIST1, STC1, SIX1, COL1A1, COMP, ACAN, SFRP4, MMP13, SIX4	272	237	19277	3.88746	0.435414	0.00937085	0.00903428
GOTERM_BP_FAT	GO:0030001~metal ion transport	29	10.0346	0.000153407	CXCL9, SLC23A1, STC1, SLC30A10, SLC4A4, CLCA1, SLC39A5, SLC39A2, SLC17A4, SLC38A4, SLC13A2, LRRC26, SLC6A19, SPINK1, SCARA5, EGF, SLC11A1, KCNJ15, SLC4A11, GCG, MT3, GRIN2D, SLC9A2, SCNN1G, CXCL10, CXCL11, TCN1, SCNN1B, PLP1	272	940	19277	2.18646	0.464013	0.0100005	0.00964129
GOTERM_BP_FAT	GO:0052695~cellular glucuronidation	5	1.7301	0.000154989	UGT1A10, UGT2B15, UGT2A3, UGT1A9, UGT1A8	272	20	19277	17.7178	0.46745	0.0100005	0.00964129
GOTERM_BP_FAT	GO:0032963~collagen metabolic process	9	3.11419	0.000174196	COL1A1, MMP11, ADAMTS2, MMP13, MMP7, FAP, MMP1, MMP3, KLK6	272	111	19277	5.74632	0.507455	0.010894	0.0105027
GOTERM_BP_FAT	GO:0044259~multicellular organismal macromolecule metabolic process	9	3.11419	0.000174196	COL1A1, MMP11, ADAMTS2, MMP13, MMP7, FAP, MMP1, MMP3, KLK6	272	111	19277	5.74632	0.507455	0.010894	0.0105027
GOTERM_BP_FAT	GO:0040007~growth	29	10.0346	0.000215433	FOXC1, TNFAIP6, MT1M, SIX1, STC1, KLK6, COMP, PLAC8, SIX4, SALL4, SPP1, SPOCK1, WNT2, POSTN, EDN2, COL27A1, WNT7B, INHBA, MT3, MT1A, MMP13, KRT17, WT1, SCNN1B, KIF26B, MT1F, MT1G, MT1H, SGK2	272	959	19277	2.14314	0.583484	0.0132687	0.0127922
GOTERM_BP_FAT	GO:0055076~transition metal ion homeostasis	10	3.46021	0.000226973	MT1A, SCARA5, SLC11A1, MT1M, MT1F, SLC39A5, MT1G, MT1H, SLC30A10, MT3	272	146	19277	4.8542	0.602575	0.0135393	0.013053
GOTERM_BP_FAT	GO:0006067~ethanol metabolic process	5	1.7301	0.000228881	SULT1A1, SULT1B1, ADH1C, ADH6, SULT1A2	272	22	19277	16.1071	0.605647	0.0135393	0.013053
GOTERM_BP_FAT	GO:0006730~one-carbon metabolic process	6	2.07612	0.000232829	CA12, CA1, ALDH1L1, CA2, CA4, CA7	272	40	19277	10.6307	0.611927	0.0135393	0.013053
GOTERM_BP_FAT	GO:0035295~tube development	22	7.61246	0.000233149	IRX2, FOXC1, EDN2, EGF, SLC23A1, WNT7B, PDX1, TACSTD2, TWIST1, SIX1, BMP5, PYY, ADAMTS2, SIX4, WT1, KIF26B, SALL4, CHI3L1, HMGCS2, WNT2, CTHRC1, SPDEF	272	629	19277	2.47881	0.61243	0.0135393	0.013053
GOTERM_BP_FAT	GO:0046683~response to organophosphorus	10	3.46021	0.000238856	COL1A1, FOSL1, WT1, AQP8, AQP9, NOX4, STC1, HMGCS2, AGXT, SLC26A3	272	147	19277	4.82118	0.621321	0.0136754	0.0131842
GOTERM_BP_FAT	GO:0071276~cellular response to cadmium ion	6	2.07612	0.000294189	MT1A, MT1M, MT1F, MT1G, MT1H, MT3	272	42	19277	10.1245	0.697616	0.0166094	0.0160129
GOTERM_BP_FAT	GO:0016331~morphogenesis of embryonic epithelium	10	3.46021	0.000321512	IRX2, SIX4, WNT7B, SALL4, PDX1, TWIST1, SIX1, SULF1, CTHRC1, BMP5	272	153	19277	4.63211	0.729412	0.0179034	0.0172604
GOTERM_BP_FAT	GO:0001568~blood vessel development	25	8.65052	0.000333212	FOXC1, SERPINE1, SIX1, TWIST1, THBS2, ISM1, COMP, ESM1, ANPEP, WNT2, ADAMTS6, EDN2, PRRX1, EGF, COL22A1, WNT7B, SULF1, COL1A1, FOSL1, CXCL10, FAP, WT1, ADAM12, COL8A1, CHI3L1	272	788	19277	2.24846	0.741983	0.0181219	0.017471
GOTERM_BP_FAT	GO:0044723~single-organism carbohydrate metabolic process	19	6.57439	0.000334351	UGT1A10, MOGAT2, EGF, SLC23A1, TREH, UGT2B15, PDX1, OGDHL, GCG, GPT, GBA3, SLC4A4, NEU4, B3GNT6, B3GALT1, UGT2A3, UGT1A9, B4GALNT2, UGT1A8	272	509	19277	2.64549	0.743176	0.0181219	0.017471
GOTERM_BP_FAT	GO:0033993~response to lipid	30	10.3806	0.000360313	CXCL9, SERPINE1, STC1, ABCB11, CLDN1, CXCL5, NR3C2, UCN3, CA2, HSD17B2, SPP1, HMGCS2, WNT2, POSTN, HSD3B2, SLC11A1, WNT7B, PDX1, NR1H4, INHBA, COL1A1, FOSL1, SCNN1G, CXCL10, CXCL11, SST, SCNN1B, SCGB2A1, PADI2, AGXT	272	1041	19277	2.0424	0.768907	0.019272	0.0185798
GOTERM_BP_FAT	GO:0006063~uronic acid metabolic process	5	1.7301	0.000382902	UGT1A10, UGT2B15, UGT2A3, UGT1A9, UGT1A8	272	25	19277	14.1743	0.789189	0.0199551	0.0192383
GOTERM_BP_FAT	GO:0019585~glucuronate metabolic process	5	1.7301	0.000382902	UGT1A10, UGT2B15, UGT2A3, UGT1A9, UGT1A8	272	25	19277	14.1743	0.789189	0.0199551	0.0192383
GOTERM_BP_FAT	GO:0009719~response to endogenous stimulus	45	15.5709	0.000427782	FOXC1, TNFAIP6, AQP8, AQP9, SIX1, STC1, GPT, ADAMTS12, SLC30A10, CLDN1, NR3C2, COMP, UCN3, MB, CA2, SPP1, SLC39A5, HMGCS2, WNT2, POSTN, SPINK1, HSD3B2, WNT7B, MMP3, PDX1, NR1H4, GCG, INHBA, SULF1, MT3, BMP5, COL1A1, FOSL1, SCNN1G, SFRP4, MMP13, WT1, SST, SCNN1B, SCGB2A1, NOX4, PADI2, VSTM2A, AGXT, SLC26A3	272	1863	19277	1.71187	0.824358	0.0217458	0.0209647
GOTERM_BP_FAT	GO:0055085~transmembrane transport	40	13.8408	0.000427961	SLC26A2, CXCL9, ABCB1, TMEM63C, AQP8, SLC23A1, SLC35D3, AQP9, TWIST1, ABCB11, SLC30A10, SLC4A4, CA2, SLCO1B3, CLCA1, SLC39A5, SLC16A9, SLC39A2, CLCA4, SLC17A4, SLC38A4, SLC13A2, LRRC26, SLC6A19, SCARA5, SLC11A1, KCNJ15, SLC4A11, OTOP2, GRIN2D, SLC9A2, SCNN1G, CXCL10, CXCL11, GJB4, SCNN1B, PLP1, SLC28A2, SLC26A3, SGK2	272	1585	19277	1.78855	0.824486	0.0217458	0.0209647
GOTERM_BP_FAT	GO:0006875~cellular metal ion homeostasis	21	7.26644	0.000440563	CXCL9, SPINK1, EDN2, SCARA5, SLC11A1, MT1M, STC1, SLC30A10, MT3, KNG1, GRIN2D, SCNN1G, CXCL10, SCGN, CXCL11, MT1A, SCNN1B, MT1F, SLC39A5, MT1G, MT1H	272	612	19277	2.43186	0.833254	0.0221098	0.0213157
GOTERM_BP_FAT	GO:0046688~response to copper ion	6	2.07612	0.000452863	MT1A, MT1M, MT1F, MT1G, MT1H, MT3	272	46	19277	9.24409	0.84139	0.0224498	0.0216435
GOTERM_BP_FAT	GO:1990266~neutrophil migration	9	3.11419	0.000459711	CXCL10, CXCL11, CXCL9, EDN2, TNFAIP6, CCL18, TREM1, CXCL5, CD177	272	128	19277	4.98314	0.845746	0.0225147	0.0217061
GOTERM_BP_FAT	GO:0014074~response to purine-containing compound	10	3.46021	0.000511124	COL1A1, FOSL1, WT1, AQP8, AQP9, NOX4, STC1, HMGCS2, AGXT, SLC26A3	272	163	19277	4.34793	0.874851	0.0247348	0.0238464
GOTERM_BP_FAT	GO:0016477~cell migration	41	14.1869	0.000531055	LRRC15, FOXC1, CXCL9, TNFAIP6, SERPINE1, TACSTD2, SIX1, TWIST1, STC1, ADAMTS12, TREM1, CLDN1, CXCL5, SIX4, SPOCK1, OLR1, CCL18, ATOH1, CTHRC1, CD177, CHGA, POSTN, GPR15, MMP7, EDN2, S100A2, MMP1, EGF, C10ORF99, SULF1, BMP5, COL1A1, CXCL10, CXCL11, FAP, KRT16, ITGA11, PLP1, NOX4, ITGBL1, PADI2	272	1658	19277	1.75255	0.884596	0.0253969	0.0244848
GOTERM_BP_FAT	GO:0009725~response to hormone	28	9.68858	0.000600643	STC1, GPT, SLC30A10, CLDN1, NR3C2, UCN3, MB, CA2, SPP1, HMGCS2, SPINK1, HSD3B2, WNT7B, PDX1, NR1H4, GCG, INHBA, MT3, COL1A1, FOSL1, SCNN1G, SFRP4, WT1, SST, SCNN1B, SCGB2A1, PADI2, AGXT	272	972	19277	2.04156	0.913044	0.0283909	0.0273712
GOTERM_BP_FAT	GO:0034220~ion transmembrane transport	32	11.0727	0.000611139	SLC26A2, CXCL9, ABCB1, TMEM63C, SLC23A1, SLC35D3, AQP9, SLC30A10, SLC4A4, CLCA1, SLC39A5, SLC39A2, CLCA4, SLC17A4, SLC38A4, SLC13A2, LRRC26, SLC6A19, SCARA5, SLC11A1, KCNJ15, SLC4A11, OTOP2, GRIN2D, SLC9A2, SCNN1G, CXCL10, CXCL11, SCNN1B, PLP1, SLC26A3, SGK2	272	1181	19277	1.92031	0.916678	0.0285549	0.0275293
GOTERM_BP_FAT	GO:0044236~multicellular organism metabolic process	9	3.11419	0.00065476	COL1A1, MMP11, ADAMTS2, MMP13, MMP7, FAP, MMP1, MMP3, KLK6	272	135	19277	4.72475	0.930224	0.0298684	0.0287957
GOTERM_BP_FAT	GO:0014070~response to organic cyclic compound	30	10.3806	0.00065577	AQP8, AQP9, SIX1, STC1, ABCB11, CLDN1, NR3C2, UCN3, CA2, SPP1, HMGCS2, POSTN, PLA2G4F, HSD3B2, WNT7B, PDX1, NR1H4, INHBA, COL1A1, FOSL1, SCNN1G, CXCL10, WT1, SST, SCNN1B, SCGB2A1, NOX4, PADI2, AGXT, SLC26A3	272	1081	19277	1.96683	0.930511	0.0298684	0.0287957
GOTERM_BP_FAT	GO:0030593~neutrophil chemotaxis	8	2.76817	0.000668641	CXCL10, CXCL11, CXCL9, EDN2, TNFAIP6, CCL18, TREM1, CXCL5	272	104	19277	5.45164	0.934055	0.0298684	0.0287957
GOTERM_BP_FAT	GO:0060349~bone morphogenesis	8	2.76817	0.000668641	COL1A1, COMP, SFRP4, FOXC1, MMP13, COL27A1, TWIST1, STC1	272	104	19277	5.45164	0.934055	0.0298684	0.0287957
GOTERM_BP_FAT	GO:0019730~antimicrobial humoral response	10	3.46021	0.000721653	CHGA, CXCL10, CXCL11, CXCL9, SLC11A1, ITLN1, CCL18, KNG1, CXCL5, KRT6A	272	171	19277	4.14452	0.946847	0.0318861	0.0307408
GOTERM_BP_FAT	GO:1901700~response to oxygen-containing compound	43	14.8789	0.000791312	CXCL9, AQP8, AQP9, SERPINE1, SIX1, STC1, GPT, ABCB11, SLC30A10, CLDN1, CXCL5, ADH6, UCN3, MB, CA2, HSD17B2, SPP1, HMGCS2, WNT2, POSTN, SPINK1, HSD3B2, SLC11A1, WNT7B, MMP3, PDX1, NR1H4, GCG, INHBA, MT3, FABP1, COL1A1, FOSL1, SCNN1G, CXCL10, CXCL11, MMP13, WT1, SST, SCNN1B, NOX4, AGXT, SLC26A3	272	1805	19277	1.68835	0.959963	0.0337756	0.0325625
GOTERM_BP_FAT	GO:0001944~vasculature development	25	8.65052	0.000791456	FOXC1, SERPINE1, SIX1, TWIST1, THBS2, ISM1, COMP, ESM1, ANPEP, WNT2, ADAMTS6, EDN2, PRRX1, EGF, COL22A1, WNT7B, SULF1, COL1A1, FOSL1, CXCL10, FAP, WT1, ADAM12, COL8A1, CHI3L1	272	837	19277	2.11683	0.959987	0.0337756	0.0325625
GOTERM_BP_FAT	GO:0072358~cardiovascular system development	25	8.65052	0.000791456	FOXC1, SERPINE1, SIX1, TWIST1, THBS2, ISM1, COMP, ESM1, ANPEP, WNT2, ADAMTS6, EDN2, PRRX1, EGF, COL22A1, WNT7B, SULF1, COL1A1, FOSL1, CXCL10, FAP, WT1, ADAM12, COL8A1, CHI3L1	272	837	19277	2.11683	0.959987	0.0337756	0.0325625
GOTERM_BP_FAT	GO:0034308~primary alcohol metabolic process	7	2.42215	0.000804504	SULT1A1, SULT1B1, AKR1B10, DHRS9, ADH1C, ADH6, SULT1A2	272	78	19277	6.36025	0.962055	0.0337756	0.0325625
GOTERM_BP_FAT	GO:0030595~leukocyte chemotaxis	12	4.15225	0.000805962	CHGA, CXCL10, CXCL11, CXCL9, EDN2, TNFAIP6, SERPINE1, PADI2, C10ORF99, CCL18, TREM1, CXCL5	272	248	19277	3.42926	0.96228	0.0337756	0.0325625
GOTERM_BP_FAT	GO:0060351~cartilage development involved in endochondral bone morphogenesis	5	1.7301	0.000891424	COL1A1, COMP, MMP13, COL27A1, STC1	272	31	19277	11.4309	0.973358	0.0369471	0.0356201
GOTERM_BP_FAT	GO:0072503~cellular divalent inorganic cation homeostasis	18	6.22837	0.000899819	CXCL9, SPINK1, EDN2, SLC11A1, MT1M, STC1, SLC30A10, MT3, KNG1, GRIN2D, CXCL10, SCGN, CXCL11, MT1A, MT1F, SLC39A5, MT1G, MT1H	272	508	19277	2.51119	0.974252	0.0369471	0.0356201
GOTERM_BP_FAT	GO:0015698~inorganic anion transport	10	3.46021	0.000959891	SFRP4, BEST4, SLC26A2, SLC11A1, SLC4A11, CLCA1, BEST2, SLC26A3, SLC4A4, CLCA4	272	178	19277	3.98154	0.979835	0.0390196	0.0376181
GOTERM_BP_FAT	GO:0006812~cation transport	32	11.0727	0.000996636	CXCL9, TMEM63C, SLC23A1, TWIST1, STC1, SLC30A10, SLC4A4, CLCA1, SLC39A5, SLC39A2, SLC17A4, SLC38A4, SLC13A2, LRRC26, SLC6A19, SPINK1, SCARA5, EGF, SLC11A1, KCNJ15, SLC4A11, GCG, OTOP2, MT3, GRIN2D, SLC9A2, SCNN1G, CXCL10, CXCL11, TCN1, SCNN1B, PLP1	272	1217	19277	1.8635	0.982636	0.0401121	0.0386715
GOTERM_BP_FAT	GO:0002063~chondrocyte development	5	1.7301	0.00100761	COMP, ACAN, COL27A1, COL11A1, SULF1	272	32	19277	11.0736	0.983394	0.0401563	0.0387141
GOTERM_BP_FAT	GO:0060541~respiratory system development	11	3.80623	0.00103546	ADAMTS2, EDN2, SIX4, WT1, WNT7B, SLC23A1, CHI3L1, SIX1, HMGCS2, WNT2, SPDEF	272	217	19277	3.59256	0.985173	0.0408656	0.0393978
GOTERM_BP_FAT	GO:0010951~negative regulation of endopeptidase activity	12	4.15225	0.00111118	FABP1, CST2, CST1, SPINK1, COL7A1, SERPINE1, SPOCK1, SERPINA6, MT3, KNG1, SERPINB5, CST4	272	258	19277	3.29634	0.989105	0.043432	0.0418721
GOTERM_BP_FAT	GO:0072009~nephron epithelium development	8	2.76817	0.00115039	IRX2, FOXC1, SIX4, WT1, WNT7B, KIF26B, TACSTD2, SIX1	272	114	19277	4.97343	0.990712	0.0445364	0.0429368
GOTERM_BP_FAT	GO:1901701~cellular response to oxygen-containing compound	32	11.0727	0.00118026	CXCL9, AQP8, AQP9, SERPINE1, SIX1, STC1, GPT, SLC30A10, CLDN1, CXCL5, CA2, SPP1, HMGCS2, WNT2, POSTN, SPINK1, WNT7B, MMP3, PDX1, NR1H4, GCG, INHBA, MT3, FABP1, COL1A1, SCNN1G, CXCL10, CXCL11, WT1, SCNN1B, NOX4, SLC26A3	272	1230	19277	1.84381	0.991775	0.0452567	0.0436312
GOTERM_BP_FAT	GO:0072006~nephron development	9	3.11419	0.00119126	IRX2, FOXC1, SIX4, WT1, WNT7B, KIF26B, TACSTD2, SIX1, SULF1	272	148	19277	4.30974	0.992135	0.0452567	0.0436312
GOTERM_BP_FAT	GO:0042573~retinoic acid metabolic process	5	1.7301	0.00127119	DHRS9, ADH1C, UGT1A9, UGT1A8, ADH6	272	34	19277	10.4223	0.994319	0.0478461	0.0461276
GOTERM_BP_FAT	GO:0009887~animal organ morphogenesis	30	10.3806	0.00128421	FOXC1, COL11A1, TREH, SERPINE1, TACSTD2, SIX1, TWIST1, STC1, COMP, ACAN, SIX4, CA2, WNT2, ATOH1, CTHRC1, IRX2, COL27A1, PRRX1, WNT7B, PDX1, INHBA, SULF1, SERPINB5, BMP5, COL1A1, SFRP4, MMP13, WT1, KIF26B, COL8A1	272	1129	19277	1.88321	0.994613	0.047893	0.0461728
GOTERM_BP_FAT	GO:0034310~primary alcohol catabolic process	4	1.38408	0.00134361	SULT1A1, SULT1B1, AKR1B10, SULT1A2	272	16	19277	17.7178	0.99577	0.0496526	0.0478692
GOTERM_BP_FAT	GO:0071466~cellular response to xenobiotic stimulus	10	3.46021	0.00140622	SULT1A1, SULT1B1, UGT1A10, NAT2, UGT2B15, ABCB11, UGT1A9, UGT1A8, CES3, SULT1A2	272	188	19277	3.76975	0.996721	0.0513039	0.0494613
GOTERM_BP_FAT	GO:0060350~endochondral bone morphogenesis	6	2.07612	0.00142616	COL1A1, COMP, FOXC1, MMP13, COL27A1, STC1	272	59	19277	7.20725	0.996977	0.0513039	0.0494613
GOTERM_BP_FAT	GO:0071320~cellular response to cAMP	6	2.07612	0.00142616	WT1, AQP8, AQP9, NOX4, STC1, SLC26A3	272	59	19277	7.20725	0.996977	0.0513039	0.0494613
GOTERM_BP_FAT	GO:0030855~epithelial cell differentiation	24	8.3045	0.00147321	KRT80, FOXC1, WNT7B, COL22A1, SERPINE1, PDX1, STC1, SIX1, ETV4, CLDN1, BMP5, PYY, SULT1B1, SFRP4, CDH3, KRT17, DHRS9, WT1, KRT16, DSG3, KRT6B, ATOH1, SPDEF, KRT6A	272	826	19277	2.05922	0.997504	0.0522559	0.0503791
GOTERM_BP_FAT	GO:0072507~divalent inorganic cation homeostasis	18	6.22837	0.00147833	CXCL9, SPINK1, EDN2, SLC11A1, MT1M, STC1, SLC30A10, MT3, KNG1, GRIN2D, CXCL10, SCGN, CXCL11, MT1A, MT1F, SLC39A5, MT1G, MT1H	272	532	19277	2.3979	0.997555	0.0522559	0.0503791
GOTERM_BP_FAT	GO:0009991~response to extracellular stimulus	19	6.57439	0.00149656	POSTN, SLC6A19, SPINK1, MMP7, PDX1, NR1H4, STC1, GPT, HTR4, MT3, COL1A1, FOSL1, CXCL10, UCN3, SST, SCNN1B, SPP1, SLC39A5, HMGCS2	272	580	19277	2.32165	0.99773	0.052444	0.0505604
GOTERM_BP_FAT	GO:0005975~carbohydrate metabolic process	21	7.26644	0.00156115	UGT1A10, MOGAT2, EGF, SLC23A1, TREH, UGT2B15, PDX1, OGDHL, GCG, GPT, GBA3, SLC4A4, NEU4, B3GNT6, B3GALT1, UGT2A3, CHI3L1, UGT1A9, B4GALNT2, CHST5, UGT1A8	272	679	19277	2.1919	0.998255	0.0540415	0.0521005
GOTERM_BP_FAT	GO:0007584~response to nutrient	10	3.46021	0.00156873	COL1A1, CXCL10, POSTN, SLC6A19, SST, PDX1, NR1H4, SPP1, STC1, HMGCS2	272	191	19277	3.71054	0.998308	0.0540415	0.0521005
GOTERM_BP_FAT	GO:0070098~chemokine-mediated signaling pathway	7	2.42215	0.00160124	CXCL10, CXCL11, FOXC1, CXCL9, PADI2, CCL18, CXCL5	272	89	19277	5.57415	0.998518	0.054698	0.0527334
GOTERM_BP_FAT	GO:0098754~detoxification	8	2.76817	0.001625	FABP1, MT1A, MT1M, MT1F, MT1G, MT1H, SLC30A10, MT3	272	121	19277	4.68571	0.998654	0.0550468	0.0530697
GOTERM_BP_FAT	GO:0010466~negative regulation of peptidase activity	12	4.15225	0.00164377	FABP1, CST2, CST1, SPINK1, COL7A1, SERPINE1, SPOCK1, SERPINA6, MT3, KNG1, SERPINB5, CST4	272	271	19277	3.13821	0.998754	0.0552225	0.0532391
GOTERM_BP_FAT	GO:0097529~myeloid leukocyte migration	11	3.80623	0.00170574	CHGA, CXCL10, CXCL11, CXCL9, EDN2, TNFAIP6, SERPINE1, CCL18, TREM1, CXCL5, CD177	272	232	19277	3.36028	0.999031	0.0568346	0.0547933
GOTERM_BP_FAT	GO:0097530~granulocyte migration	9	3.11419	0.00173457	CXCL10, CXCL11, CXCL9, EDN2, TNFAIP6, CCL18, TREM1, CXCL5, CD177	272	157	19277	4.06269	0.999139	0.0573255	0.0552666
GOTERM_BP_FAT	GO:0050900~leukocyte migration	18	6.22837	0.00185162	CHGA, CXCL9, EDN2, GPR15, TNFAIP6, MMP1, SERPINE1, C10ORF99, TREM1, CXCL5, BMP5, COL1A1, CXCL10, CXCL11, PADI2, OLR1, CCL18, CD177	272	544	19277	2.34501	0.999465	0.0595035	0.0573664
GOTERM_BP_FAT	GO:0045682~regulation of epidermis development	7	2.42215	0.00189751	SFRP4, FOXC1, CDH3, KRT17, INHBA, ETV4, ATOH1	272	92	19277	5.39238	0.999556	0.0595035	0.0573664
GOTERM_BP_FAT	GO:0055065~metal ion homeostasis	21	7.26644	0.00190121	CXCL9, SPINK1, EDN2, SCARA5, SLC11A1, MT1M, STC1, SLC30A10, MT3, KNG1, GRIN2D, SCNN1G, CXCL10, SCGN, CXCL11, MT1A, SCNN1B, MT1F, SLC39A5, MT1G, MT1H	272	691	19277	2.15383	0.999563	0.0595035	0.0573664
GOTERM_BP_FAT	GO:0009080~pyruvate family amino acid catabolic process	3	1.03806	0.00191475	DAO, GPT, AGXT	272	5	19277	42.5228	0.999587	0.0595035	0.0573664
GOTERM_BP_FAT	GO:0006524~alanine catabolic process	3	1.03806	0.00191475	DAO, GPT, AGXT	272	5	19277	42.5228	0.999587	0.0595035	0.0573664
GOTERM_BP_FAT	GO:0009078~pyruvate family amino acid metabolic process	3	1.03806	0.00191475	DAO, GPT, AGXT	272	5	19277	42.5228	0.999587	0.0595035	0.0573664
GOTERM_BP_FAT	GO:0006522~alanine metabolic process	3	1.03806	0.00191475	DAO, GPT, AGXT	272	5	19277	42.5228	0.999587	0.0595035	0.0573664
GOTERM_BP_FAT	GO:0003417~growth plate cartilage development	4	1.38408	0.00191758	COMP, MMP13, COL27A1, STC1	272	18	19277	15.7492	0.999591	0.0595035	0.0573664
GOTERM_BP_FAT	GO:0030004~cellular monovalent inorganic cation homeostasis	8	2.76817	0.00195749	SLC9A2, SCNN1G, CA2, SCNN1B, SLC11A1, CA7, SLC26A3, SLC4A4	272	125	19277	4.53576	0.999653	0.0602575	0.0580932
GOTERM_BP_FAT	GO:0031667~response to nutrient levels	18	6.22837	0.00197152	POSTN, SLC6A19, SPINK1, MMP7, PDX1, NR1H4, STC1, GPT, HTR4, MT3, COL1A1, CXCL10, UCN3, SST, SCNN1B, SPP1, SLC39A5, HMGCS2	272	547	19277	2.33215	0.999672	0.0602575	0.0580932
GOTERM_BP_FAT	GO:0001906~cell killing	11	3.80623	0.0019961	CHGA, CXCL10, CXCL11, CXCL9, SCNN1B, FCGR1A, CCL18, DNASE1L3, TREM1, KNG1, KRT6A	272	237	19277	3.28939	0.999703	0.060371	0.0582027
GOTERM_BP_FAT	GO:0072080~nephron tubule development	7	2.42215	0.00200494	IRX2, SIX4, WT1, WNT7B, KIF26B, TACSTD2, SIX1	272	93	19277	5.3344	0.999714	0.060371	0.0582027
GOTERM_BP_FAT	GO:0001649~osteoblast differentiation	11	3.80623	0.00205831	COL1A1, BMP3, IBSP, TNFAIP6, WNT7B, CLEC5A, ITGA11, SPP1, GDPD2, TWIST1, CTHRC1	272	238	19277	3.27557	0.99977	0.0610731	0.0588796
GOTERM_BP_FAT	GO:0009636~response to toxic substance	11	3.80623	0.00205831	FABP1, MT1A, EPHX2, SLC23A1, MT1M, MT1F, MT1G, MT1H, SLC30A10, CLDN1, MT3	272	238	19277	3.27557	0.99977	0.0610731	0.0588796
GOTERM_BP_FAT	GO:0051674~localization of cell	43	14.8789	0.00210275	LRRC15, FOXC1, CXCL9, TNFAIP6, SERPINE1, TACSTD2, SIX1, TWIST1, STC1, ADAMTS12, TREM1, CLDN1, CXCL5, SIX4, SPOCK1, OLR1, CCL18, ATOH1, CTHRC1, CD177, CHGA, POSTN, GPR15, MMP7, EDN2, S100A2, MMP1, EGF, C10ORF99, SULF1, BMP5, COL1A1, CXCL10, TMIGD1, CXCL11, FAP, KRT16, SST, ITGA11, PLP1, NOX4, ITGBL1, PADI2	272	1899	19277	1.60477	0.999808	0.0611198	0.0589246
GOTERM_BP_FAT	GO:0048870~cell motility	43	14.8789	0.00210275	LRRC15, FOXC1, CXCL9, TNFAIP6, SERPINE1, TACSTD2, SIX1, TWIST1, STC1, ADAMTS12, TREM1, CLDN1, CXCL5, SIX4, SPOCK1, OLR1, CCL18, ATOH1, CTHRC1, CD177, CHGA, POSTN, GPR15, MMP7, EDN2, S100A2, MMP1, EGF, C10ORF99, SULF1, BMP5, COL1A1, CXCL10, TMIGD1, CXCL11, FAP, KRT16, SST, ITGA11, PLP1, NOX4, ITGBL1, PADI2	272	1899	19277	1.60477	0.999808	0.0611198	0.0589246
GOTERM_BP_FAT	GO:0048646~anatomical structure formation involved in morphogenesis	31	10.7266	0.00210499	FOXC1, CXCL9, COL11A1, COL12A1, SERPINE1, SIX1, TWIST1, THBS2, ISM1, ESM1, SIX4, SALL4, ANPEP, WNT2, CTHRC1, IRX2, EDN2, EGF, COL22A1, INHBA, SULF1, BMP5, COL1A1, CXCL10, FAP, WT1, COL7A1, KIF26B, ADAM12, COL8A1, CHI3L1	272	1222	19277	1.79788	0.999809	0.0611198	0.0589246
GOTERM_BP_FAT	GO:0022610~biological adhesion	37	12.8028	0.00221677	LRRC15, TNFAIP6, HHLA2, NTM, COL12A1, SERPINE1, TACSTD2, ADAMTS12, THBS2, CLDN1, KNG1, COMP, ACAN, CDH3, IBSP, SPP1, SPOCK1, OLR1, B4GALNT2, CD177, POSTN, EGFL6, MUC16, WNT7B, BMP5, COL1A1, FAP, COL7A1, KIF26B, CLDN8, CDHR1, ITGA11, ADAM12, ITGBL1, COL8A1, CDHR5, DSG3	272	1560	19277	1.68092	0.999879	0.0639089	0.0616136
GOTERM_BP_FAT	GO:0060993~kidney morphogenesis	7	2.42215	0.00223353	IRX2, SIX4, WT1, WNT7B, KIF26B, TACSTD2, SIX1	272	95	19277	5.2221	0.999887	0.0639387	0.0616422
GOTERM_BP_FAT	GO:0048514~blood vessel morphogenesis	21	7.26644	0.00227555	FOXC1, EDN2, PRRX1, EGF, WNT7B, COL22A1, SERPINE1, TWIST1, SIX1, SULF1, THBS2, ISM1, COMP, CXCL10, ESM1, FAP, WT1, ANPEP, ADAM12, COL8A1, CHI3L1	272	702	19277	2.12008	0.999905	0.0646861	0.0623628
GOTERM_BP_FAT	GO:0008283~cell proliferation	45	15.5709	0.00234227	CNTFR, FOXC1, RETNLB, ABCB1, HHLA2, TACSTD2, SIX1, TWIST1, STC1, CLDN1, CXCL5, COMP, PLAC8, ESM1, CDH3, SIX4, SALL4, CHP2, SLC39A5, ENPP3, WNT2, CTHRC1, KRT6A, ZBTB7C, IL11, SPINK1, EDN2, PRRX1, EGF, SLC11A1, WNT7B, PDX1, INHBA, SULF1, SERPINB5, BMP5, FOSL1, SFRP4, CXCL10, FAP, WT1, SST, NOX4, COL8A1, VSTM2A	272	2027	19277	1.57336	0.999928	0.0660192	0.063648
GOTERM_BP_FAT	GO:0061326~renal tubule development	7	2.42215	0.00235493	IRX2, SIX4, WT1, WNT7B, KIF26B, TACSTD2, SIX1	272	96	19277	5.1677	0.999931	0.0660192	0.063648
GOTERM_BP_FAT	GO:0072359~circulatory system development	31	10.7266	0.00238698	FOXC1, COL11A1, SERPINE1, SIX1, TWIST1, THBS2, ISM1, COMP, ACAN, ESM1, MB, SALL4, ANPEP, WNT2, ADAMTS6, EDN2, PRRX1, EGF, COL22A1, WNT7B, SULF1, BMP5, COL1A1, FOSL1, CXCL10, FAP, WT1, ADAM12, NOX4, COL8A1, CHI3L1	272	1232	19277	1.78329	0.99994	0.0664594	0.0640724
GOTERM_BP_FAT	GO:0006508~proteolysis	45	15.5709	0.00240908	KLK1, SERPINE1, ADAMTS12, SERPINA6, TRHDE, KNG1, CST4, KLK6, COMP, ACAN, CST2, ADAMTS2, CST1, CAPN9, C8G, CASP5, ANPEP, UBD, CLCA1, SPOCK1, OLR1, CORIN, CLCA4, ADAMTS6, MMP7, SPINK1, GGT6, TPSG1, MMP1, EGF, USP2, MMP3, KLK15, KLK10, MT3, SERPINB5, CAPN13, FABP1, MMP11, MMP13, MEP1B, FAP, MEP1A, COL7A1, ADAM12	272	2030	19277	1.57104	0.999945	0.0665993	0.0642073
GOTERM_BP_FAT	GO:0042180~cellular ketone metabolic process	12	4.15225	0.00243154	FABP1, UGT1A10, AKR1B10, DHRS9, SCNN1B, APOC2, NR1H4, TWIST1, ABCB11, UGT1A9, UGT1A8, BMP5	272	285	19277	2.98406	0.99995	0.0665993	0.0642073
GOTERM_BP_FAT	GO:0006721~terpenoid metabolic process	8	2.76817	0.00244459	AKR1B10, DHRS9, ADH1C, APOC2, HMGCS2, UGT1A9, UGT1A8, ADH6	272	130	19277	4.36131	0.999952	0.0665993	0.0642073
GOTERM_BP_FAT	GO:0051384~response to glucocorticoid	9	3.11419	0.00245754	FOSL1, UCN3, HSD3B2, WNT7B, PDX1, STC1, HMGCS2, AGXT, CLDN1	272	166	19277	3.84242	0.999955	0.0665993	0.0642073
GOTERM_BP_FAT	GO:0071495~cellular response to endogenous stimulus	35	12.1107	0.00252179	FOXC1, TNFAIP6, AQP8, AQP9, SIX1, STC1, GPT, ADAMTS12, SLC30A10, CLDN1, NR3C2, COMP, UCN3, CA2, SLC39A5, HMGCS2, WNT2, POSTN, SPINK1, NR1H4, GCG, INHBA, SULF1, MT3, BMP5, COL1A1, SCNN1G, WT1, SST, SCNN1B, SCGB2A1, NOX4, PADI2, VSTM2A, SLC26A3	272	1459	19277	1.70013	0.999965	0.067888	0.0654497
GOTERM_BP_FAT	GO:0051385~response to mineralocorticoid	5	1.7301	0.00257049	FOSL1, SCNN1G, UCN3, HSD3B2, SCNN1B	272	41	19277	8.64284	0.999971	0.0687436	0.0662746
GOTERM_BP_FAT	GO:0032846~positive regulation of homeostatic process	11	3.80623	0.00261455	PKIB, CXCL10, CXCL11, CXCL9, CA2, PDX1, NR1H4, SPP1, CA7, GCG, INHBA	272	246	19277	3.16904	0.999976	0.069465	0.0669701
GOTERM_BP_FAT	GO:0006954~inflammatory response	26	8.99654	0.0027247	CXCL9, TNFAIP6, SERPINE1, HTR4, TREM1, CXCL5, KNG1, C8G, SPP1, OLR1, ENPP3, CCL18, FCGR1A, GPR15, SLC11A1, NR1H4, GCG, CXCL10, CXCL11, MEP1B, KRT16, SCNN1B, PLP1, NOX4, CHI3L1, DNASE1L3	272	972	19277	1.89573	0.999985	0.0719216	0.0693384
GOTERM_BP_FAT	GO:0071621~granulocyte chemotaxis	8	2.76817	0.00277865	CXCL10, CXCL11, CXCL9, EDN2, TNFAIP6, CCL18, TREM1, CXCL5	272	133	19277	4.26294	0.999988	0.0728723	0.070255
GOTERM_BP_FAT	GO:0051552~flavone metabolic process	3	1.03806	0.00284549	UGT1A10, UGT1A9, UGT1A8	272	6	19277	35.4357	0.999991	0.074147	0.0714839
GOTERM_BP_FAT	GO:0001894~tissue homeostasis	11	3.80623	0.00287116	COMP, PIGR, FOXC1, MUC2, CDH3, CA2, CDHR1, SPP1, NOX4, SLC28A2, CST4	272	249	19277	3.13086	0.999992	0.0743393	0.0716693
GOTERM_BP_FAT	GO:0043588~skin development	15	5.19031	0.00289294	KRT80, FOXC1, INHBA, ETV4, CLDN1, FOXQ1, COL1A1, COMP, ADAMTS2, CDH3, KRT17, KRT16, DSG3, KRT6B, KRT6A	272	425	19277	2.50134	0.999992	0.0744291	0.0717558
GOTERM_BP_FAT	GO:0046686~response to cadmium ion	6	2.07612	0.00304299	MT1A, MT1M, MT1F, MT1G, MT1H, MT3	272	70	19277	6.07468	0.999996	0.0777971	0.0750029
GOTERM_BP_FAT	GO:0045684~positive regulation of epidermis development	5	1.7301	0.00306456	SFRP4, FOXC1, KRT17, ETV4, ATOH1	272	43	19277	8.24085	0.999996	0.0778589	0.0750625
GOTERM_BP_FAT	GO:0050909~sensory perception of taste	6	2.07612	0.00343901	PIGR, SCNN1G, CST2, CST1, SCNN1B, CST4	272	72	19277	5.90594	0.999999	0.0868296	0.083711
GOTERM_BP_FAT	GO:0072078~nephron tubule morphogenesis	6	2.07612	0.00365032	IRX2, SIX4, WT1, KIF26B, TACSTD2, SIX1	272	73	19277	5.82504	1	0.0915959	0.0883061
GOTERM_BP_FAT	GO:0007155~cell adhesion	36	12.4567	0.00374078	TNFAIP6, HHLA2, NTM, COL12A1, SERPINE1, TACSTD2, ADAMTS12, THBS2, CLDN1, KNG1, COMP, ACAN, CDH3, IBSP, SPP1, SPOCK1, OLR1, B4GALNT2, CD177, POSTN, EGFL6, MUC16, WNT7B, BMP5, COL1A1, FAP, COL7A1, KIF26B, CLDN8, CDHR1, ITGA11, ADAM12, ITGBL1, COL8A1, CDHR5, DSG3	272	1553	19277	1.64286	1	0.09329	0.0899394
GOTERM_BP_FAT	GO:0006022~aminoglycan metabolic process	9	3.11419	0.00376781	ACAN, FOXC1, TNFAIP6, B3GNT6, EGF, B3GALT1, BGN, CHI3L1, CHST5	272	178	19277	3.58338	1	0.0933912	0.0900369
GOTERM_BP_FAT	GO:0051050~positive regulation of transport	26	8.99654	0.00387654	CXCL9, ABCB1, SLC35D3, SERPINE1, ITLN1, STC1, CDH3, UCN3, CA2, SPP1, CHP2, CD177, LRRC26, SPINK1, EGF, SLC11A1, PDX1, NR1H4, KCNJ15, GCG, INHBA, SFRP4, CXCL10, CXCL11, PLP1, SGK2	272	999	19277	1.8445	1	0.0955038	0.0920737
GOTERM_BP_FAT	GO:0035987~endodermal cell differentiation	5	1.7301	0.00392138	COL11A1, COL7A1, COL12A1, COL8A1, INHBA	272	46	19277	7.7034	1	0.0960265	0.0925776
GOTERM_BP_FAT	GO:0048589~developmental growth	20	6.92042	0.00398862	POSTN, FOXC1, EDN2, COL27A1, TNFAIP6, WNT7B, STC1, SIX1, MT3, KLK6, PLAC8, COMP, MMP13, SIX4, WT1, SCNN1B, KIF26B, SALL4, SPP1, WNT2	272	687	19277	2.06321	1	0.0966253	0.0931548
GOTERM_BP_FAT	GO:0072175~epithelial tube formation	8	2.76817	0.00399337	IRX2, SIX4, EGF, SALL4, TWIST1, SIX1, CTHRC1, BMP5	272	142	19277	3.99275	1	0.0966253	0.0931548
GOTERM_BP_FAT	GO:0072073~kidney epithelium development	8	2.76817	0.0041498	IRX2, FOXC1, SIX4, WT1, WNT7B, KIF26B, TACSTD2, SIX1	272	143	19277	3.96483	1	0.0998161	0.0962311
GOTERM_BP_FAT	GO:0098656~anion transmembrane transport	11	3.80623	0.00420273	SLC9A2, SLC13A2, SLC26A2, SLC6A19, ABCB1, SLC35D3, AQP9, SLC4A11, SLC26A3, SLC4A4, SLC38A4	272	263	19277	2.9642	1	0.100495	0.0968852
GOTERM_BP_FAT	GO:0072088~nephron epithelium morphogenesis	6	2.07612	0.00434002	IRX2, SIX4, WT1, KIF26B, TACSTD2, SIX1	272	76	19277	5.5951	1	0.102884	0.0991886
GOTERM_BP_FAT	GO:0097435~supramolecular fiber organization	24	8.3045	0.00435326	FOXC1, COL27A1, TNFAIP6, COL11A1, COL22A1, COL12A1, TACSTD2, GDPD2, ADAMTS12, COL1A1, COMP, MMP11, ACAN, ADAMTS2, KRT17, SIX4, MYO1A, KRT16, P4HA3, COL7A1, XIRP1, NOX4, COL8A1, COL10A1	272	902	19277	1.88571	1	0.102884	0.0991886
GOTERM_BP_FAT	GO:0019217~regulation of fatty acid metabolic process	7	2.42215	0.00442463	FABP1, UGT1A10, APOC2, TWIST1, ABCB11, UGT1A9, UGT1A8	272	109	19277	4.55137	1	0.103966	0.100232
GOTERM_BP_FAT	GO:0061333~renal tubule morphogenesis	6	2.07612	0.00458923	IRX2, SIX4, WT1, KIF26B, TACSTD2, SIX1	272	77	19277	5.52244	1	0.107214	0.103363
GOTERM_BP_FAT	GO:0072511~divalent inorganic cation transport	16	5.53633	0.00469162	CXCL9, SPINK1, EGF, SLC11A1, STC1, GCG, SLC30A10, MT3, GRIN2D, CXCL10, CXCL11, TCN1, PLP1, SLC39A5, CLCA1, SLC39A2	272	497	19277	2.28157	1	0.108433	0.104538
GOTERM_BP_FAT	GO:0009628~response to abiotic stimulus	30	10.3806	0.00469475	COL11A1, AQP9, TWIST1, STC1, CLDN1, PLAC8, CASP5, UCN3, MB, CA2, CLCA1, HMGCS2, PDE6A, POSTN, MMP7, SCARA5, MMP1, USP2, MMP3, SLC4A11, MT3, FABP1, COL1A1, FOSL1, SCNN1G, CXCL10, SST, SCNN1B, NOX4, CHI3L1	272	1236	19277	1.72018	1	0.108433	0.104538
GOTERM_BP_FAT	GO:0001822~kidney development	12	4.15225	0.00493928	IRX2, FOXC1, SIX4, WT1, CA2, WNT7B, KIF26B, TACSTD2, SIX1, HMGCS2, SULF1, ADAMTS6	272	313	19277	2.71711	1	0.112733	0.108684
GOTERM_BP_FAT	GO:0098660~inorganic ion transmembrane transport	23	7.95848	0.00501141	LRRC26, SLC26A2, CXCL9, SLC6A19, SCARA5, SLC23A1, SLC11A1, KCNJ15, SLC4A11, OTOP2, SLC30A10, SLC4A4, GRIN2D, SLC9A2, SCNN1G, CXCL10, CXCL11, SCNN1B, PLP1, SLC39A5, SLC39A2, SLC26A3, SLC17A4	272	858	19277	1.89981	1	0.112733	0.108684
GOTERM_BP_FAT	GO:0034035~purine ribonucleoside bisphosphate metabolic process	4	1.38408	0.00502703	SULT1A1, SULT1B1, SLC26A2, SULT1A2	272	25	19277	11.3394	1	0.112733	0.108684
GOTERM_BP_FAT	GO:0050427~3'-phosphoadenosine 5'-phosphosulfate metabolic process	4	1.38408	0.00502703	SULT1A1, SULT1B1, SLC26A2, SULT1A2	272	25	19277	11.3394	1	0.112733	0.108684
GOTERM_BP_FAT	GO:0051923~sulfation	4	1.38408	0.00502703	SULT1A1, SULT1B1, CHST5, SULT1A2	272	25	19277	11.3394	1	0.112733	0.108684
GOTERM_BP_FAT	GO:0072028~nephron morphogenesis	6	2.07612	0.00511792	IRX2, SIX4, WT1, KIF26B, TACSTD2, SIX1	272	79	19277	5.38263	1	0.112733	0.108684
GOTERM_BP_FAT	GO:0016042~lipid catabolic process	13	4.49827	0.00513183	PLA2G4F, TWIST1, GBA3, ABCB11, MT3, FABP1, FABP2, NEU4, AKR1B10, APOC2, ASPG, SPP1, CES3	272	360	19277	2.55924	1	0.112733	0.108684
GOTERM_BP_FAT	GO:1901615~organic hydroxy compound metabolic process	17	5.88235	0.005134	ADH1C, MOGAT2, NR1H4, ABCB11, MT3, ADH6, BMP5, SULT1A1, SULT1B1, CDH3, DAO, AKR1B10, DHRS9, SCNN1B, LDHD, HMGCS2, SULT1A2	272	551	19277	2.18659	1	0.112733	0.108684
GOTERM_BP_FAT	GO:0006720~isoprenoid metabolic process	8	2.76817	0.00518789	AKR1B10, DHRS9, ADH1C, APOC2, HMGCS2, UGT1A9, UGT1A8, ADH6	272	149	19277	3.80517	1	0.112733	0.108684
GOTERM_BP_FAT	GO:1904223~regulation of glucuronosyltransferase activity	3	1.03806	0.00521371	UGT1A10, UGT1A9, UGT1A8	272	8	19277	26.5767	1	0.112733	0.108684
GOTERM_BP_FAT	GO:1904224~negative regulation of glucuronosyltransferase activity	3	1.03806	0.00521371	UGT1A10, UGT1A9, UGT1A8	272	8	19277	26.5767	1	0.112733	0.108684
GOTERM_BP_FAT	GO:2001030~negative regulation of cellular glucuronidation	3	1.03806	0.00521371	UGT1A10, UGT1A9, UGT1A8	272	8	19277	26.5767	1	0.112733	0.108684
GOTERM_BP_FAT	GO:0001523~retinoid metabolic process	7	2.42215	0.00527099	AKR1B10, DHRS9, ADH1C, APOC2, UGT1A9, UGT1A8, ADH6	272	113	19277	4.39026	1	0.112847	0.108793
GOTERM_BP_FAT	GO:0003008~system process	48	16.609	0.0052745	PIGR, FOXC1, KLK1, TMEM63C, MOGAT2, COL11A1, AQP9, TACSTD2, SIX1, STC1, BEST2, TRHDE, KNG1, CST4, COMP, CST2, CST1, MUC2, CDH3, ZIC2, EPYC, MB, ANPEP, OLR1, PDE6A, CORIN, CHGA, POSTN, AMN, SPINK1, EDN2, HTR1D, GUCA2B, INHBA, SULF1, GRIN2D, FABP1, COL1A1, FOSL1, SCNN1G, CXCL10, FABP2, GJB4, MYO1A, SCNN1B, NOX4, SLC26A3, PDE9A	272	2299	19277	1.4797	1	0.112847	0.108793
GOTERM_BP_FAT	GO:0042127~regulation of cell proliferation	40	13.8408	0.00531638	CNTFR, CXCL9, HHLA2, TACSTD2, SIX1, TWIST1, CLDN1, CXCL5, COMP, PLAC8, ESM1, CDH3, SIX4, CHP2, ENPP3, WNT2, CTHRC1, KRT6A, ZBTB7C, IL11, SPINK1, EDN2, PRRX1, EGF, PDX1, INHBA, SULF1, SERPINB5, BMP5, FOSL1, SFRP4, CXCL10, TMIGD1, CXCL11, FAP, WT1, SST, NOX4, VSTM2A, SGK2	272	1822	19277	1.5559	1	0.113147	0.109083
GOTERM_BP_FAT	GO:0010035~response to inorganic substance	18	6.22837	0.00537911	AQP9, MT1M, MMP3, PDX1, SLC30A10, CLDN1, MT3, FABP1, COL1A1, FOSL1, MT1A, MB, CA2, MT1F, CHP2, MT1G, MT1H, HMGCS2	272	604	19277	2.11206	1	0.113886	0.109795
GOTERM_BP_FAT	GO:0001655~urogenital system development	13	4.49827	0.00561982	IRX2, FOXC1, WNT7B, TACSTD2, SIX1, SULF1, SERPINB5, SIX4, WT1, CA2, KIF26B, HMGCS2, ADAMTS6	272	364	19277	2.53112	1	0.11785	0.113618
GOTERM_BP_FAT	GO:0061217~regulation of mesonephros development	4	1.38408	0.00562435	SIX4, WT1, TACSTD2, SIX1	272	26	19277	10.9033	1	0.11785	0.113618
GOTERM_BP_FAT	GO:1901616~organic hydroxy compound catabolic process	6	2.07612	0.00568835	SULT1A1, SULT1B1, AKR1B10, LDHD, MT3, SULT1A2	272	81	19277	5.24973	1	0.117975	0.113738
GOTERM_BP_FAT	GO:0022617~extracellular matrix disassembly	6	2.07612	0.00568835	MMP11, MMP13, MMP7, FAP, MMP1, MMP3	272	81	19277	5.24973	1	0.117975	0.113738
GOTERM_BP_FAT	GO:1905330~regulation of morphogenesis of an epithelium	9	3.11419	0.00573389	CXCL10, SIX4, EGF, TACSTD2, SIX1, ADAMTS12, SULF1, WNT2, CTHRC1	272	191	19277	3.33949	1	0.118316	0.114067
GOTERM_BP_FAT	GO:0072001~renal system development	12	4.15225	0.0060966	IRX2, FOXC1, SIX4, WT1, CA2, WNT7B, KIF26B, TACSTD2, SIX1, HMGCS2, SULF1, ADAMTS6	272	322	19277	2.64117	1	0.125165	0.12067
GOTERM_BP_FAT	GO:0000041~transition metal ion transport	7	2.42215	0.00623034	SCARA5, TCN1, SLC11A1, SLC39A5, SLC39A2, SLC30A10, MT3	272	117	19277	4.24016	1	0.126651	0.122102
GOTERM_BP_FAT	GO:0003416~endochondral bone growth	4	1.38408	0.00626244	COMP, MMP13, COL27A1, STC1	272	27	19277	10.4995	1	0.126651	0.122102
GOTERM_BP_FAT	GO:0045606~positive regulation of epidermal cell differentiation	4	1.38408	0.00626244	SFRP4, FOXC1, ETV4, ATOH1	272	27	19277	10.4995	1	0.126651	0.122102
GOTERM_BP_FAT	GO:0010033~response to organic substance	68	23.5294	0.00644165	CNTFR, CXCL9, TNFAIP6, AQP8, SERPINE1, AQP9, SIX1, GPT, HSPB3, CLDN1, CXCL5, NR3C2, COMP, CA1, IBSP, UCN3, MB, CA2, SLC39A5, HMGCS2, IL11, POSTN, PLA2G4F, SPINK1, EDN2, MMP1, SLC11A1, MMP3, SFRP4, SCNN1G, MMP13, SCGB2A1, SCNN1B, MT1G, CHI3L1, PADI2, VSTM2A, AGXT, FOXC1, TWIST1, STC1, ADAMTS12, ABCB11, SLC30A10, ADH6, UBD, HSD17B2, SPP1, FCGR1A, CCL18, WNT2, HSD3B2, WNT7B, PDX1, NR1H4, GCG, INHBA,…	272	3572	19277	1.34917	1	0.12963	0.124974
GOTERM_BP_FAT	GO:0061844~antimicrobial humoral immune response mediated by antimicrobial peptide	7	2.42215	0.00648879	CXCL10, CXCL11, CXCL9, CCL18, KNG1, CXCL5, KRT6A	272	118	19277	4.20423	1	0.129795	0.125133
GOTERM_BP_FAT	GO:0060688~regulation of morphogenesis of a branching structure	5	1.7301	0.00651895	SIX4, TACSTD2, SIX1, SULF1, WNT2	272	53	19277	6.68597	1	0.129795	0.125133
GOTERM_BP_FAT	GO:0071310~cellular response to organic substance	57	19.7232	0.00656111	CNTFR, CXCL9, TNFAIP6, AQP8, SERPINE1, AQP9, SIX1, GPT, CLDN1, CXCL5, NR3C2, COMP, CA1, IBSP, UCN3, CA2, SLC39A5, HMGCS2, IL11, POSTN, PLA2G4F, SPINK1, EDN2, MMP1, MMP3, SFRP4, SCNN1G, SCGB2A1, SCNN1B, MT1G, CHI3L1, PADI2, VSTM2A, FOXC1, TWIST1, STC1, ADAMTS12, SLC30A10, SPP1, FCGR1A, CCL18, WNT2, WNT7B, PDX1, NR1H4, GCG, INHBA, SULF1, MT3, BMP5, COL1A1, CXCL10, CXCL11, WT1, SST, NOX4, SLC26A3	272	2881	19277	1.40217	1	0.129795	0.125133
GOTERM_BP_FAT	GO:0052696~flavonoid glucuronidation	3	1.03806	0.0066414	UGT1A10, UGT1A9, UGT1A8	272	9	19277	23.6238	1	0.129795	0.125133
GOTERM_BP_FAT	GO:2001029~regulation of cellular glucuronidation	3	1.03806	0.0066414	UGT1A10, UGT1A9, UGT1A8	272	9	19277	23.6238	1	0.129795	0.125133
GOTERM_BP_FAT	GO:1905278~positive regulation of epithelial tube formation	3	1.03806	0.0066414	SIX4, EGF, SIX1	272	9	19277	23.6238	1	0.129795	0.125133
GOTERM_BP_FAT	GO:0048598~embryonic morphogenesis	18	6.22837	0.00672453	IRX2, FOXC1, PRRX1, COL11A1, WNT7B, COL12A1, PDX1, TWIST1, SIX1, INHBA, SULF1, BMP5, SIX4, COL7A1, SALL4, COL8A1, ATOH1, CTHRC1	272	618	19277	2.06421	1	0.130137	0.125463
GOTERM_BP_FAT	GO:0044255~cellular lipid metabolic process	28	9.68858	0.00675095	UGT1A10, ADH1C, MOGAT2, TWIST1, CWH43, GBA3, ABCB11, ADH6, NEU4, B3GALT1, HMGCS2, UGT1A9, B4GALNT2, UGT1A8, PLA2G4F, GGT6, EDN2, EPHX2, NR1H4, CYP4B1, MT3, FABP1, FABP2, AKR1B10, DHRS9, APOC2, PLP1, ALPI	272	1156	19277	1.71661	1	0.130137	0.125463
GOTERM_BP_FAT	GO:0016101~diterpenoid metabolic process	7	2.42215	0.00675495	AKR1B10, DHRS9, ADH1C, APOC2, UGT1A9, UGT1A8, ADH6	272	119	19277	4.1689	1	0.130137	0.125463
GOTERM_BP_FAT	GO:0035148~tube formation	8	2.76817	0.0068614	IRX2, SIX4, EGF, SALL4, TWIST1, SIX1, CTHRC1, BMP5	272	157	19277	3.61128	1	0.131564	0.126839
GOTERM_BP_FAT	GO:0060326~cell chemotaxis	12	4.15225	0.00694539	CHGA, CXCL10, CXCL11, CXCL9, EDN2, TNFAIP6, SERPINE1, PADI2, C10ORF99, CCL18, TREM1, CXCL5	272	328	19277	2.59285	1	0.132549	0.127789
GOTERM_BP_FAT	GO:1901565~organonitrogen compound catabolic process	14	4.84429	0.00708677	ALDH1L1, BGN, GPT, GBA3, TRHDE, FABP1, ACAN, NEU4, DAO, ANPEP, SLCO1B3, CHI3L1, AGXT, PDE9A	272	423	19277	2.34562	1	0.134616	0.129781
GOTERM_BP_FAT	GO:0071396~cellular response to lipid	19	6.57439	0.00719474	CXCL9, WNT7B, SERPINE1, NR1H4, STC1, INHBA, CLDN1, CXCL5, NR3C2, COL1A1, SCNN1G, CXCL10, CXCL11, SCNN1B, SCGB2A1, SPP1, PADI2, HMGCS2, WNT2	272	674	19277	1.99786	1	0.136031	0.131145
GOTERM_BP_FAT	GO:0006814~sodium ion transport	10	3.46021	0.00724597	SLC9A2, SLC13A2, SCNN1G, SLC6A19, SCNN1B, SLC23A1, SLC4A11, SLC4A4, SLC38A4, SLC17A4	272	241	19277	2.94072	1	0.136365	0.131467
GOTERM_BP_FAT	GO:0040011~locomotion	45	15.5709	0.00730878	LRRC15, FOXC1, CXCL9, TNFAIP6, SERPINE1, TACSTD2, SIX1, TWIST1, STC1, ADAMTS12, TREM1, CLDN1, CXCL5, SIX4, SPOCK1, OLR1, CCL18, ATOH1, CTHRC1, CD177, CHGA, POSTN, GPR15, MMP7, EDN2, S100A2, MMP1, EGF, C10ORF99, SULF1, BMP5, COL1A1, FOSL1, CXCL10, TMIGD1, CXCL11, FAP, KRT16, SST, ITGA11, PLP1, NOX4, ITGBL1, PADI2, ZG16	272	2158	19277	1.47785	1	0.136913	0.131996
GOTERM_BP_FAT	GO:0001706~endoderm formation	5	1.7301	0.00742904	COL11A1, COL7A1, COL12A1, COL8A1, INHBA	272	55	19277	6.44285	1	0.138528	0.133552
GOTERM_BP_FAT	GO:0006829~zinc II ion transport	4	1.38408	0.00766362	SLC39A5, SLC39A2, SLC30A10, MT3	272	29	19277	9.77535	1	0.142249	0.13714
GOTERM_BP_FAT	GO:0006952~defense response	44	15.2249	0.00788457	CXCL9, TNFAIP6, SFTPA2, LRRC19, SERPINE1, ADAMTS12, HTR4, TREM1, CLDN1, CXCL5, KNG1, PLAC8, C8G, MUC2, CASP5, UBD, CLEC5A, SPP1, OLR1, ENPP3, CCL18, FCGR1A, KRT6A, CD177, CHGA, GPR15, MUC16, SLC11A1, NR1H4, C10ORF99, GCG, INHBA, FOSL1, CXCL10, CXCL11, MEP1B, KRT16, SCNN1B, PLP1, NOX4, CHI3L1, ZG16, CLEC4E, DNASE1L3	272	2107	19277	1.47999	1	0.145685	0.140453
GOTERM_BP_FAT	GO:0010565~regulation of cellular ketone metabolic process	9	3.11419	0.00793945	FABP1, UGT1A10, APOC2, NR1H4, TWIST1, ABCB11, UGT1A9, UGT1A8, BMP5	272	202	19277	3.15763	1	0.146036	0.140791
GOTERM_BP_FAT	GO:0060562~epithelial tube morphogenesis	12	4.15225	0.00808153	IRX2, SIX4, WT1, EGF, KIF26B, SALL4, TACSTD2, TWIST1, SIX1, WNT2, CTHRC1, BMP5	272	335	19277	2.53867	1	0.147979	0.142664
GOTERM_BP_FAT	GO:0015851~nucleobase transport	3	1.03806	0.00822513	SLC23A1, AQP9, SLC28A2	272	10	19277	21.2614	1	0.149933	0.144548
GOTERM_BP_FAT	GO:0098662~inorganic cation transmembrane transport	21	7.26644	0.00831017	LRRC26, CXCL9, SLC6A19, SCARA5, SLC23A1, SLC11A1, KCNJ15, SLC4A11, OTOP2, SLC30A10, SLC4A4, GRIN2D, SLC9A2, SCNN1G, CXCL10, CXCL11, SCNN1B, PLP1, SLC39A5, SLC39A2, SLC17A4	272	790	19277	1.88392	1	0.150807	0.145391
GOTERM_BP_FAT	GO:0098868~bone growth	4	1.38408	0.00842791	COMP, MMP13, COL27A1, STC1	272	30	19277	9.44951	1	0.152264	0.146795
GOTERM_BP_FAT	GO:0046164~alcohol catabolic process	5	1.7301	0.00894492	SULT1A1, SULT1B1, AKR1B10, MT3, SULT1A2	272	58	19277	6.1096	1	0.16089	0.155111
GOTERM_BP_FAT	GO:0006631~fatty acid metabolic process	14	4.84429	0.00916112	UGT1A10, PLA2G4F, GGT6, EDN2, EPHX2, CYP4B1, TWIST1, ABCB11, FABP1, FABP2, APOC2, PLP1, UGT1A9, UGT1A8	272	437	19277	2.27048	1	0.163747	0.157866
GOTERM_BP_FAT	GO:0001656~metanephros development	6	2.07612	0.00922463	IRX2, SIX4, WT1, WNT7B, KIF26B, SIX1	272	91	19277	4.67283	1	0.163747	0.157866
GOTERM_BP_FAT	GO:0042440~pigment metabolic process	6	2.07612	0.00922463	FABP1, UGT1A10, CDH3, SLCO1B3, UGT1A9, UGT1A8	272	91	19277	4.67283	1	0.163747	0.157866
GOTERM_BP_FAT	GO:0051453~regulation of intracellular pH	6	2.07612	0.00964573	SLC9A2, CA2, SLC11A1, CA7, SLC26A3, SLC4A4	272	92	19277	4.62204	1	0.170478	0.164355
GOTERM_BP_FAT	GO:0042471~ear morphogenesis	7	2.42215	0.009868	PRRX1, SIX4, COL11A1, TWIST1, SIX1, ATOH1, CTHRC1	272	129	19277	3.84573	1	0.172291	0.166103
GOTERM_BP_FAT	GO:0001838~embryonic epithelial tube formation	7	2.42215	0.009868	IRX2, SIX4, SALL4, TWIST1, SIX1, CTHRC1, BMP5	272	129	19277	3.84573	1	0.172291	0.166103
GOTERM_BP_FAT	GO:0019532~oxalate transport	3	1.03806	0.00996026	SLC26A2, AGXT, SLC26A3	272	11	19277	19.3285	1	0.172291	0.166103
GOTERM_BP_FAT	GO:2001225~regulation of chloride transport	3	1.03806	0.00996026	ABCB1, CA2, CA7	272	11	19277	19.3285	1	0.172291	0.166103
GOTERM_BP_FAT	GO:0052697~xenobiotic glucuronidation	3	1.03806	0.00996026	UGT1A10, UGT1A9, UGT1A8	272	11	19277	19.3285	1	0.172291	0.166103
GOTERM_BP_FAT	GO:0055067~monovalent inorganic cation homeostasis	8	2.76817	0.0100169	SLC9A2, SCNN1G, CA2, SCNN1B, SLC11A1, CA7, SLC26A3, SLC4A4	272	169	19277	3.35486	1	0.172536	0.16634
GOTERM_BP_FAT	GO:0071407~cellular response to organic cyclic compound	18	6.22837	0.0101831	PLA2G4F, AQP8, AQP9, NR1H4, STC1, SIX1, INHBA, NR3C2, COL1A1, SCNN1G, WT1, SCNN1B, SCGB2A1, SPP1, PADI2, NOX4, HMGCS2, SLC26A3	272	646	19277	1.97474	1	0.173948	0.1677
GOTERM_BP_FAT	GO:0010038~response to metal ion	13	4.49827	0.0101866	AQP9, MT1M, PDX1, SLC30A10, CLDN1, MT3, MT1A, CA2, MT1F, CHP2, MT1G, MT1H, HMGCS2	272	394	19277	2.33839	1	0.173948	0.1677
GOTERM_BP_FAT	GO:0048706~embryonic skeletal system development	7	2.42215	0.0102272	COL1A1, PRRX1, SIX4, COL11A1, TWIST1, SIX1, SULF1	272	130	19277	3.81615	1	0.173948	0.1677
GOTERM_BP_FAT	GO:0072330~monocarboxylic acid biosynthetic process	10	3.46021	0.0102879	PLA2G4F, EDN2, GGT6, DHRS9, EPHX2, APOC2, BGN, PLP1, ABCB11, AGXT	272	255	19277	2.77927	1	0.174252	0.167994
GOTERM_BP_FAT	GO:0070838~divalent metal ion transport	15	5.19031	0.0103545	CXCL9, SPINK1, EGF, SLC11A1, STC1, GCG, SLC30A10, MT3, GRIN2D, CXCL10, CXCL11, PLP1, SLC39A5, CLCA1, SLC39A2	272	493	19277	2.15633	1	0.174652	0.168379
GOTERM_BP_FAT	GO:0090279~regulation of calcium ion import	7	2.42215	0.0105956	CXCL10, CXCL11, CXCL9, SPINK1, EGF, STC1, GCG	272	131	19277	3.78702	1	0.17798	0.171587
GOTERM_BP_FAT	GO:0001657~ureteric bud development	6	2.07612	0.010988	FOXC1, SIX4, WT1, KIF26B, TACSTD2, SIX1	272	95	19277	4.47608	1	0.183811	0.17721
GOTERM_BP_FAT	GO:0072164~mesonephric tubule development	6	2.07612	0.0114623	FOXC1, SIX4, WT1, KIF26B, TACSTD2, SIX1	272	96	19277	4.42946	1	0.190181	0.18335
GOTERM_BP_FAT	GO:0072163~mesonephric epithelium development	6	2.07612	0.0114623	FOXC1, SIX4, WT1, KIF26B, TACSTD2, SIX1	272	96	19277	4.42946	1	0.190181	0.18335
GOTERM_BP_FAT	GO:0042044~fluid transport	4	1.38408	0.0119215	SCNN1B, AQP8, AQP9, SLC4A11	272	34	19277	8.3378	1	0.196996	0.189921
GOTERM_BP_FAT	GO:0045926~negative regulation of growth	10	3.46021	0.0123932	PLAC8, MT1A, WT1, MT1M, SPP1, MT1F, MT1G, MT1H, INHBA, MT3	272	263	19277	2.69473	1	0.203345	0.196041
GOTERM_BP_FAT	GO:0035725~sodium ion transmembrane transport	8	2.76817	0.0124058	SLC9A2, SCNN1G, SLC6A19, SCNN1B, SLC23A1, SLC4A11, SLC4A4, SLC17A4	272	176	19277	3.22142	1	0.203345	0.196041
GOTERM_BP_FAT	GO:0060675~ureteric bud morphogenesis	5	1.7301	0.0125511	SIX4, WT1, KIF26B, TACSTD2, SIX1	272	64	19277	5.53682	1	0.2049	0.197541
GOTERM_BP_FAT	GO:0030641~regulation of cellular pH	6	2.07612	0.0129686	SLC9A2, CA2, SLC11A1, CA7, SLC26A3, SLC4A4	272	99	19277	4.29523	1	0.21087	0.203296
GOTERM_BP_FAT	GO:0090280~positive regulation of calcium ion import	5	1.7301	0.01323	CXCL10, CXCL11, CXCL9, STC1, GCG	272	65	19277	5.45164	1	0.213412	0.205747
GOTERM_BP_FAT	GO:0072171~mesonephric tubule morphogenesis	5	1.7301	0.01323	SIX4, WT1, KIF26B, TACSTD2, SIX1	272	65	19277	5.45164	1	0.213412	0.205747
GOTERM_BP_FAT	GO:0006068~ethanol catabolic process	3	1.03806	0.0138667	SULT1A1, SULT1B1, SULT1A2	272	13	19277	16.3549	1	0.222799	0.214796
GOTERM_BP_FAT	GO:0002274~myeloid leukocyte activation	18	6.22837	0.0140215	CHGA, PIGR, EDN2, TNFAIP6, SLC11A1, PLAC8, TCN1, SCNN1B, ANPEP, UBD, CLEC5A, PADI2, OLR1, MT1G, CHI3L1, ENPP3, DNASE1L3, CD177	272	668	19277	1.90971	1	0.223876	0.215835
GOTERM_BP_FAT	GO:0001823~mesonephros development	6	2.07612	0.0140439	FOXC1, SIX4, WT1, KIF26B, TACSTD2, SIX1	272	101	19277	4.21018	1	0.223876	0.215835
GOTERM_BP_FAT	GO:1901135~carbohydrate derivative metabolic process	30	10.3806	0.0142288	SLC26A2, FOXC1, TNFAIP6, COL11A1, OGDHL, CWH43, ADAMTS12, GBA3, SLC4A4, SULT1A1, ACAN, NEU4, MUC2, B3GALT1, ENPP3, B4GALNT2, SULT1A2, MUC16, EGF, BGN, GUCA2B, SULF1, MT3, GUCA2A, SULT1B1, AKR1B10, B3GNT6, CHI3L1, CHST5, PDE9A	272	1344	19277	1.58195	1	0.225938	0.217824
GOTERM_BP_FAT	GO:0048608~reproductive structure development	14	4.84429	0.0143771	FOXC1, TNFAIP6, WNT7B, STC1, INHBA, SULF1, SERPINB5, BMP5, FOSL1, SIX4, WT1, HSD17B2, SPP1, WNT2	272	463	19277	2.14298	1	0.227404	0.219237
GOTERM_BP_FAT	GO:1901654~response to ketone	9	3.11419	0.0145393	FOSL1, SCNN1G, POSTN, UCN3, HSD3B2, SCNN1B, SPP1, HMGCS2, CLDN1	272	225	19277	2.83485	1	0.228277	0.220078
GOTERM_BP_FAT	GO:0033273~response to vitamin	6	2.07612	0.0146033	COL1A1, CXCL10, POSTN, PDX1, SPP1, STC1	272	102	19277	4.1689	1	0.228277	0.220078
GOTERM_BP_FAT	GO:0009311~oligosaccharide metabolic process	5	1.7301	0.0146569	NEU4, TREH, B3GALT1, GBA3, B4GALNT2	272	67	19277	5.2889	1	0.228277	0.220078
GOTERM_BP_FAT	GO:0048247~lymphocyte chemotaxis	5	1.7301	0.0146569	CXCL10, CXCL11, PADI2, C10ORF99, CCL18	272	67	19277	5.2889	1	0.228277	0.220078
GOTERM_BP_FAT	GO:0002444~myeloid leukocyte mediated immunity	16	5.53633	0.0148738	CHGA, PIGR, TNFAIP6, SLC11A1, TREM1, PLAC8, TCN1, SCNN1B, ANPEP, CLEC5A, PADI2, OLR1, CHI3L1, FCGR1A, DNASE1L3, CD177	272	568	19277	1.99638	1	0.230772	0.222483
GOTERM_BP_FAT	GO:0061458~reproductive system development	14	4.84429	0.0151755	FOXC1, TNFAIP6, WNT7B, STC1, INHBA, SULF1, SERPINB5, BMP5, FOSL1, SIX4, WT1, HSD17B2, SPP1, WNT2	272	466	19277	2.12918	1	0.234557	0.226133
GOTERM_BP_FAT	GO:0044282~small molecule catabolic process	13	4.49827	0.0153619	ALDH1L1, ENTPD8, TWIST1, GPT, MT3, SULT1A1, FABP1, SULT1B1, DAO, AKR1B10, LDHD, AGXT, SULT1A2	272	417	19277	2.20942	1	0.236538	0.228042
GOTERM_BP_FAT	GO:0010812~negative regulation of cell-substrate adhesion	5	1.7301	0.0161775	COL1A1, POSTN, SERPINE1, TACSTD2, SPOCK1	272	69	19277	5.1356	1	0.248157	0.239244
GOTERM_BP_FAT	GO:0045861~negative regulation of proteolysis	12	4.15225	0.0163436	FABP1, CST2, CST1, SPINK1, COL7A1, SERPINE1, SPOCK1, SERPINA6, MT3, KNG1, SERPINB5, CST4	272	371	19277	2.29233	1	0.249762	0.240791
GOTERM_BP_FAT	GO:0003013~circulatory system process	16	5.53633	0.0169996	CHGA, POSTN, FOXC1, EDN2, KLK1, HTR1D, STC1, TRHDE, KNG1, COMP, CXCL10, SCNN1B, ANPEP, NOX4, OLR1, CORIN	272	578	19277	1.96184	1	0.258814	0.249518
GOTERM_BP_FAT	GO:0003156~regulation of animal organ formation	4	1.38408	0.017298	WT1, SIX1, SULF1, WNT2	272	39	19277	7.26885	1	0.262155	0.252739
GOTERM_BP_FAT	GO:0008284~positive regulation of cell proliferation	24	8.3045	0.017348	IL11, CNTFR, SPINK1, EDN2, PRRX1, HHLA2, EGF, PDX1, TWIST1, SIX1, CLDN1, CXCL5, BMP5, PLAC8, FOSL1, COMP, CXCL10, ESM1, CDH3, CHP2, VSTM2A, WNT2, CTHRC1, KRT6A	272	1019	19277	1.6692	1	0.262155	0.252739
GOTERM_BP_FAT	GO:0006821~chloride transport	6	2.07612	0.017625	BEST4, SLC26A2, CLCA1, BEST2, SLC26A3, CLCA4	272	107	19277	3.97409	1	0.265354	0.255823
GOTERM_BP_FAT	GO:0030858~positive regulation of epithelial cell differentiation	5	1.7301	0.0177937	SFRP4, FOXC1, SERPINE1, ETV4, ATOH1	272	71	19277	4.99094	1	0.266905	0.257319
GOTERM_BP_FAT	GO:0071241~cellular response to inorganic substance	9	3.11419	0.017979	MT1A, MT1M, MMP3, CHP2, MT1F, MT1G, MT1H, CLDN1, MT3	272	234	19277	2.72582	1	0.268694	0.259043
GOTERM_BP_FAT	GO:0030324~lung development	8	2.76817	0.0181862	ADAMTS2, EDN2, WNT7B, SLC23A1, CHI3L1, HMGCS2, WNT2, SPDEF	272	190	19277	2.98406	1	0.268928	0.259269
GOTERM_BP_FAT	GO:0035239~tube morphogenesis	12	4.15225	0.0182263	IRX2, SIX4, WT1, EGF, KIF26B, SALL4, TACSTD2, TWIST1, SIX1, WNT2, CTHRC1, BMP5	272	377	19277	2.25585	1	0.268928	0.259269
GOTERM_BP_FAT	GO:0006885~regulation of pH	6	2.07612	0.0182752	SLC9A2, CA2, SLC11A1, CA7, SLC26A3, SLC4A4	272	108	19277	3.9373	1	0.268928	0.259269
GOTERM_BP_FAT	GO:0009313~oligosaccharide catabolic process	3	1.03806	0.0183255	NEU4, TREH, GBA3	272	15	19277	14.1743	1	0.268928	0.259269
GOTERM_BP_FAT	GO:0072075~metanephric mesenchyme development	3	1.03806	0.0183255	SIX4, WT1, SIX1	272	15	19277	14.1743	1	0.268928	0.259269
GOTERM_BP_FAT	GO:0055081~anion homeostasis	5	1.7301	0.0186381	CA12, SFRP4, NR1H4, CKB, ABCB11	272	72	19277	4.92162	1	0.272532	0.262743
GOTERM_BP_FAT	GO:0042472~inner ear morphogenesis	6	2.07612	0.0189411	PRRX1, SIX4, COL11A1, SIX1, ATOH1, CTHRC1	272	109	19277	3.90117	1	0.274984	0.265108
GOTERM_BP_FAT	GO:0002062~chondrocyte differentiation	6	2.07612	0.0189411	COMP, ACAN, COL27A1, COL11A1, ADAMTS12, SULF1	272	109	19277	3.90117	1	0.274984	0.265108
GOTERM_BP_FAT	GO:0035821~modification of morphology or physiology of other organism	9	3.11419	0.0192497	CHGA, CXCL10, CXCL11, CXCL9, SCNN1B, CCL18, TREM1, KNG1, KRT6A	272	237	19277	2.69132	1	0.27847	0.268468
GOTERM_BP_FAT	GO:0032870~cellular response to hormone stimulus	18	6.22837	0.0197386	SPINK1, NR1H4, STC1, GCG, GPT, INHBA, SLC30A10, MT3, NR3C2, SCNN1G, UCN3, WT1, CA2, SST, SCNN1B, SCGB2A1, PADI2, HMGCS2	272	696	19277	1.83288	1	0.284529	0.27431
GOTERM_BP_FAT	GO:0071417~cellular response to organonitrogen compound	17	5.88235	0.0200147	SPINK1, AQP8, AQP9, NR1H4, STC1, SIX1, GCG, GPT, SLC30A10, COL1A1, SCNN1G, WT1, CA2, SCNN1B, NOX4, HMGCS2, SLC26A3	272	643	19277	1.87374	1	0.28749	0.277165
GOTERM_BP_FAT	GO:0030323~respiratory tube development	8	2.76817	0.020114	ADAMTS2, EDN2, WNT7B, SLC23A1, CHI3L1, HMGCS2, WNT2, SPDEF	272	194	19277	2.92253	1	0.2879	0.277559
GOTERM_BP_FAT	GO:0008212~mineralocorticoid metabolic process	3	1.03806	0.0207515	HSD3B2, SCNN1B, BMP5	272	16	19277	13.2884	1	0.295982	0.285351
GOTERM_BP_FAT	GO:0009605~response to external stimulus	55	19.0311	0.0208819	CXCL9, TNFAIP6, SERPINE1, GPT, HTR4, TREM1, CLDN1, CXCL5, C8G, CASP5, UCN3, SLC39A5, ENPP3, HMGCS2, KRT6A, POSTN, SLC6A19, SPINK1, MMP7, EDN2, SLC11A1, USP2, C10ORF99, SCNN1B, CHI3L1, PADI2, ZG16, CLEC4E, DNASE1L3, LRRC19, COL11A1, ITLN1, STC1, ADAMTS12, KNG1, PLAC8, SPP1, PDE6A, FCGR1A, CCL18, ATOH1, CHGA, GPR15, PDX1, NR1H4, GCG, MT3, FER1L6, GRIN2D, COL1A1, FOSL1, CXCL10, CXCL11, FAP, SST	272	2932	19277	1.32944	1	0.296801	0.286141
GOTERM_BP_FAT	GO:0001580~detection of chemical stimulus involved in sensory perception of bitter taste	4	1.38408	0.0210733	PIGR, CST2, CST1, CST4	272	42	19277	6.74965	1	0.298477	0.287757
GOTERM_BP_FAT	GO:0008544~epidermis development	14	4.84429	0.0214453	KRT80, FOXC1, INHBA, ETV4, FOXQ1, SFRP4, CDH3, KRT17, KRT16, COL7A1, DSG3, KRT6B, ATOH1, KRT6A	272	489	19277	2.02904	1	0.302691	0.29182
GOTERM_BP_FAT	GO:0007423~sensory organ development	16	5.53633	0.0216294	FOXC1, PRRX1, COL11A1, WNT7B, TWIST1, SIX1, INHBA, BMP5, SIX4, WT1, SLC39A5, COL8A1, PDE6A, WNT2, ATOH1, CTHRC1	272	595	19277	1.90578	1	0.304234	0.293307
GOTERM_BP_FAT	GO:0070268~cornification	6	2.07612	0.0217637	KRT80, KRT17, KRT16, DSG3, KRT6B, KRT6A	272	113	19277	3.76308	1	0.304981	0.294027
GOTERM_BP_FAT	GO:0001890~placenta development	7	2.42215	0.0218694	FOSL1, WNT7B, HSD17B2, SPP1, STC1, WNT2, BMP5	272	154	19277	3.22142	1	0.304981	0.294027
GOTERM_BP_FAT	GO:0044242~cellular lipid catabolic process	9	3.11419	0.0219709	FABP1, FABP2, PLA2G4F, NEU4, AKR1B10, APOC2, TWIST1, GBA3, MT3	272	243	19277	2.62486	1	0.304981	0.294027
GOTERM_BP_FAT	GO:0098655~cation transmembrane transport	22	7.61246	0.0219826	LRRC26, CXCL9, SLC6A19, SCARA5, TMEM63C, SLC23A1, SLC11A1, KCNJ15, SLC4A11, OTOP2, SLC30A10, SLC4A4, GRIN2D, SLC9A2, SCNN1G, CXCL10, CXCL11, SCNN1B, PLP1, SLC39A5, SLC39A2, SLC17A4	272	928	19277	1.68014	1	0.304981	0.294027
GOTERM_BP_FAT	GO:0033865~nucleoside bisphosphate metabolic process	4	1.38408	0.0224239	SULT1A1, SULT1B1, SLC26A2, SULT1A2	272	43	19277	6.59268	1	0.306914	0.29589
GOTERM_BP_FAT	GO:0008207~C21-steroid hormone metabolic process	4	1.38408	0.0224239	HSD3B2, DHRS9, SCNN1B, BMP5	272	43	19277	6.59268	1	0.306914	0.29589
GOTERM_BP_FAT	GO:0034032~purine nucleoside bisphosphate metabolic process	4	1.38408	0.0224239	SULT1A1, SULT1B1, SLC26A2, SULT1A2	272	43	19277	6.59268	1	0.306914	0.29589
GOTERM_BP_FAT	GO:0033875~ribonucleoside bisphosphate metabolic process	4	1.38408	0.0224239	SULT1A1, SULT1B1, SLC26A2, SULT1A2	272	43	19277	6.59268	1	0.306914	0.29589
GOTERM_BP_FAT	GO:1901699~cellular response to nitrogen compound	19	6.57439	0.0230396	SPINK1, AQP8, AQP9, MMP3, NR1H4, STC1, SIX1, GCG, GPT, SLC30A10, MT3, COL1A1, SCNN1G, WT1, CA2, SCNN1B, NOX4, HMGCS2, SLC26A3	272	764	19277	1.76251	1	0.314282	0.302994
GOTERM_BP_FAT	GO:0034764~positive regulation of transmembrane transport	8	2.76817	0.023286	CXCL10, LRRC26, CXCL11, CXCL9, ABCB1, CA2, PLP1, KCNJ15	272	200	19277	2.83485	1	0.316581	0.305211
GOTERM_BP_FAT	GO:0010243~response to organonitrogen compound	23	7.95848	0.0237108	SPINK1, AQP8, AQP9, MMP3, PDX1, NR1H4, STC1, SIX1, GCG, GPT, SLC30A10, COL1A1, FOSL1, SCNN1G, MMP13, WT1, CA2, SST, SCNN1B, NOX4, HMGCS2, AGXT, SLC26A3	272	993	19277	1.64153	1	0.321281	0.309742
GOTERM_BP_FAT	GO:1905332~positive regulation of morphogenesis of an epithelium	4	1.38408	0.0238207	SIX4, EGF, SIX1, WNT2	272	44	19277	6.44285	1	0.321699	0.310145
GOTERM_BP_FAT	GO:0051093~negative regulation of developmental process	25	8.65052	0.0242316	FOXC1, TNFAIP6, SERPINE1, TACSTD2, TWIST1, ADAMTS12, THBS2, SLC30A10, ISM1, PLAC8, NEU4, CDH3, SIX4, SPP1, SPOCK1, ATOH1, SPDEF, POSTN, INHBA, SULF1, MT3, BMP5, MMP11, CXCL10, WT1	272	1110	19277	1.5962	1	0.326164	0.31445
GOTERM_BP_FAT	GO:0015718~monocarboxylic acid transport	8	2.76817	0.0244323	FABP1, FABP2, PLA2G4F, SLCO1B3, AQP9, NR1H4, SLC16A9, ABCB11	272	202	19277	2.80679	1	0.327305	0.31555
GOTERM_BP_FAT	GO:0051346~negative regulation of hydrolase activity	13	4.49827	0.0244774	SPINK1, SERPINE1, SERPINA6, MT3, KNG1, SERPINB5, CST4, FABP1, CST2, CST1, COL7A1, SPOCK1, PPP1R14D	272	446	19277	2.06576	1	0.327305	0.31555
GOTERM_BP_FAT	GO:0050678~regulation of epithelial cell proliferation	12	4.15225	0.0249821	SPINK1, CDH3, SIX4, EGF, TACSTD2, TWIST1, SIX1, SULF1, WNT2, CLDN1, SERPINB5, BMP5	272	397	19277	2.14221	1	0.332958	0.320999
GOTERM_BP_FAT	GO:0001525~angiogenesis	16	5.53633	0.0252196	FOXC1, EDN2, EGF, COL22A1, SERPINE1, TWIST1, SULF1, THBS2, ISM1, CXCL10, ESM1, FAP, ANPEP, ADAM12, COL8A1, CHI3L1	272	607	19277	1.86811	1	0.334167	0.322165
GOTERM_BP_FAT	GO:0050913~sensory perception of bitter taste	4	1.38408	0.0252637	PIGR, CST2, CST1, CST4	272	45	19277	6.29967	1	0.334167	0.322165
GOTERM_BP_FAT	GO:0046903~secretion	32	11.0727	0.0253194	PIGR, TNFAIP6, AQP9, SERPINE1, STC1, ABCB11, KNG1, COMP, PLAC8, UCN3, CA2, ANPEP, CLEC5A, SPP1, OLR1, CORIN, CD177, CHGA, IL11, PLA2G4F, SPINK1, EGF, SLC11A1, PDX1, NR1H4, GCG, INHBA, TCN1, SCNN1B, CHI3L1, PADI2, AGXT	272	1530	19277	1.48228	1	0.334167	0.322165
GOTERM_BP_FAT	GO:0007267~cell-cell signaling	35	12.1107	0.0255534	CXCL9, TNFAIP6, HTR4, TRHDE, CXCL5, SCGN, CDH3, UCN3, CA2, CA7, PDE6A, CCL18, WNT2, CTHRC1, CHGA, IL11, SPINK1, EGF, WNT7B, HTR1D, PDX1, NR1H4, GCG, INHBA, SULF1, GRIN2D, COL1A1, BMP3, SFRP4, CXCL10, CXCL11, GJB4, SST, PLP1, NOTUM	272	1713	19277	1.44804	1	0.335383	0.323337
GOTERM_BP_FAT	GO:0071248~cellular response to metal ion	8	2.76817	0.0255955	MT1A, MT1M, CHP2, MT1F, MT1G, MT1H, CLDN1, MT3	272	204	19277	2.77927	1	0.335383	0.323337
GOTERM_BP_FAT	GO:0006023~aminoglycan biosynthetic process	6	2.07612	0.0256591	ACAN, B3GNT6, EGF, B3GALT1, BGN, CHST5	272	118	19277	3.60363	1	0.335383	0.323337
GOTERM_BP_FAT	GO:0002275~myeloid cell activation involved in immune response	15	5.19031	0.0265707	CHGA, PIGR, TNFAIP6, SLC11A1, PLAC8, TCN1, SCNN1B, ANPEP, CLEC5A, PADI2, OLR1, CHI3L1, ENPP3, DNASE1L3, CD177	272	557	19277	1.90856	1	0.346185	0.333752
GOTERM_BP_FAT	GO:0050873~brown fat cell differentiation	4	1.38408	0.0267527	PLAC8, MB, SIX1, VSTM2A	272	46	19277	6.16272	1	0.346336	0.333897
GOTERM_BP_FAT	GO:0015721~bile acid and bile salt transport	4	1.38408	0.0267527	SLCO1B3, AQP9, NR1H4, ABCB11	272	46	19277	6.16272	1	0.346336	0.333897
GOTERM_BP_FAT	GO:0072676~lymphocyte migration	6	2.07612	0.0273342	CXCL10, CXCL11, GPR15, PADI2, C10ORF99, CCL18	272	120	19277	3.54357	1	0.352742	0.340073
GOTERM_BP_FAT	GO:1902913~positive regulation of neuroepithelial cell differentiation	2	0.692042	0.0279195	SERPINE1, ATOH1	272	2	19277	70.8713	1	0.359154	0.346255
GOTERM_BP_FAT	GO:0048701~embryonic cranial skeleton morphogenesis	4	1.38408	0.0282877	PRRX1, SIX4, TWIST1, SIX1	272	47	19277	6.0316	1	0.362579	0.349556
GOTERM_BP_FAT	GO:0001895~retina homeostasis	5	1.7301	0.0284533	PIGR, CDH3, CDHR1, SLC28A2, CST4	272	82	19277	4.32142	1	0.362579	0.349556
GOTERM_BP_FAT	GO:0007492~endoderm development	5	1.7301	0.0284533	COL11A1, COL7A1, COL12A1, COL8A1, INHBA	272	82	19277	4.32142	1	0.362579	0.349556
GOTERM_BP_FAT	GO:0072074~kidney mesenchyme development	3	1.03806	0.0287671	SIX4, WT1, SIX1	272	19	19277	11.1902	1	0.364294	0.35121
GOTERM_BP_FAT	GO:0072079~nephron tubule formation	3	1.03806	0.0287671	IRX2, SIX4, SIX1	272	19	19277	11.1902	1	0.364294	0.35121
GOTERM_BP_FAT	GO:0036230~granulocyte activation	14	4.84429	0.0296311	PIGR, TNFAIP6, SLC11A1, PLAC8, TCN1, SCNN1B, ANPEP, CLEC5A, PADI2, OLR1, CHI3L1, ENPP3, DNASE1L3, CD177	272	513	19277	1.93411	1	0.373586	0.360168
GOTERM_BP_FAT	GO:0021762~substantia nigra development	4	1.38408	0.0298685	CASP5, PLP1, PADI2, CKB	272	48	19277	5.90594	1	0.373586	0.360168
GOTERM_BP_FAT	GO:0050912~detection of chemical stimulus involved in sensory perception of taste	4	1.38408	0.0298685	PIGR, CST2, CST1, CST4	272	48	19277	5.90594	1	0.373586	0.360168
GOTERM_BP_FAT	GO:0009268~response to pH	4	1.38408	0.0298685	SCNN1G, CA2, SST, SCNN1B	272	48	19277	5.90594	1	0.373586	0.360168
GOTERM_BP_FAT	GO:0008015~blood circulation	15	5.19031	0.0305741	CHGA, POSTN, FOXC1, EDN2, KLK1, HTR1D, STC1, TRHDE, KNG1, COMP, CXCL10, SCNN1B, ANPEP, OLR1, CORIN	272	568	19277	1.8716	1	0.381239	0.367546
GOTERM_BP_FAT	GO:0002065~columnar/cuboidal epithelial cell differentiation	6	2.07612	0.0308896	PYY, SERPINE1, PDX1, ATOH1, SPDEF, BMP5	272	124	19277	3.42926	1	0.383024	0.369267
GOTERM_BP_FAT	GO:0060249~anatomical structure homeostasis	13	4.49827	0.0309057	PIGR, FOXC1, CST4, COMP, PKIB, SCGN, MUC2, CDH3, CA2, CDHR1, SPP1, NOX4, SLC28A2	272	462	19277	1.99421	1	0.383024	0.369267
GOTERM_BP_FAT	GO:2000027~regulation of organ morphogenesis	9	3.11419	0.0311115	FOXC1, SIX4, WT1, TACSTD2, TWIST1, SIX1, SULF1, WNT2, CTHRC1	272	260	19277	2.45324	1	0.384402	0.370595
GOTERM_BP_FAT	GO:0006704~glucocorticoid biosynthetic process	3	1.03806	0.0316719	HSD3B2, SERPINA6, BMP5	272	20	19277	10.6307	1	0.39014	0.376128
GOTERM_BP_FAT	GO:0001704~formation of primary germ layer	6	2.07612	0.0318216	FOXC1, COL11A1, COL7A1, COL12A1, COL8A1, INHBA	272	125	19277	3.40182	1	0.3908	0.376764
GOTERM_BP_FAT	GO:0008219~cell death	45	15.5709	0.0330506	CNTFR, KRT80, FOXC1, SERPINE1, SIX1, TWIST1, SLC30A10, KNG1, FOXQ1, COMP, PLAC8, AIFM3, CASP5, SIX4, UBD, CLEC5A, OLR1, KRT6B, ATOH1, SPDEF, KRT6A, CHGA, MMP3, PDX1, NR1H4, GCG, INHBA, SULF1, MT3, BMP5, CAPN13, FABP1, FOSL1, SFRP4, CXCL10, TMIGD1, FAP, KRT17, WT1, KRT16, SST, NOX4, CHI3L1, DSG3, DNASE1L3	272	2373	19277	1.34396	1	0.40467	0.390136
GOTERM_BP_FAT	GO:0030104~water homeostasis	5	1.7301	0.0343206	SCNN1G, KRT16, SCNN1B, AQP9, CLDN1	272	87	19277	4.07306	1	0.418958	0.403911
GOTERM_BP_FAT	GO:0010876~lipid localization	13	4.49827	0.0344439	PLA2G4F, ABCB1, EGF, AQP9, NR1H4, INHBA, ABCB11, FABP1, FABP2, APOC2, SLCO1B3, SPP1, VSTM2A	272	470	19277	1.96027	1	0.419205	0.404149
GOTERM_BP_FAT	GO:0031998~regulation of fatty acid beta-oxidation	3	1.03806	0.0346869	FABP1, TWIST1, ABCB11	272	21	19277	10.1245	1	0.420902	0.405785
GOTERM_BP_FAT	GO:0051928~positive regulation of calcium ion transport	6	2.07612	0.0357248	CXCL10, CXCL11, CXCL9, PLP1, STC1, GCG	272	129	19277	3.29634	1	0.430532	0.415069
GOTERM_BP_FAT	GO:0071772~response to BMP	7	2.42215	0.0357982	COMP, TNFAIP6, SLC39A5, ADAMTS12, VSTM2A, SULF1, BMP5	272	173	19277	2.86763	1	0.430532	0.415069
GOTERM_BP_FAT	GO:0071773~cellular response to BMP stimulus	7	2.42215	0.0357982	COMP, TNFAIP6, SLC39A5, ADAMTS12, VSTM2A, SULF1, BMP5	272	173	19277	2.86763	1	0.430532	0.415069
GOTERM_BP_FAT	GO:0044262~cellular carbohydrate metabolic process	10	3.46021	0.0364481	UGT1A10, B3GNT6, MOGAT2, TREH, B3GALT1, GCG, GPT, GBA3, UGT1A9, UGT1A8	272	318	19277	2.22866	1	0.437055	0.421358
GOTERM_BP_FAT	GO:0042572~retinol metabolic process	4	1.38408	0.0366477	AKR1B10, DHRS9, ADH1C, ADH6	272	52	19277	5.45164	1	0.438155	0.422418
GOTERM_BP_FAT	GO:0031214~biomineral tissue development	7	2.42215	0.0375469	COL1A1, COMP, MMP13, IBSP, SPP1, TWIST1, NOTUM	272	175	19277	2.83485	1	0.445481	0.429481
GOTERM_BP_FAT	GO:0051797~regulation of hair follicle development	3	1.03806	0.0378084	CDH3, KRT17, INHBA	272	22	19277	9.66427	1	0.445481	0.429481
GOTERM_BP_FAT	GO:0072531~pyrimidine-containing compound transmembrane transport	3	1.03806	0.0378084	SLC35D3, AQP9, SLC28A2	272	22	19277	9.66427	1	0.445481	0.429481
GOTERM_BP_FAT	GO:0061213~positive regulation of mesonephros development	3	1.03806	0.0378084	SIX4, WT1, SIX1	272	22	19277	9.66427	1	0.445481	0.429481
GOTERM_BP_FAT	GO:1905276~regulation of epithelial tube formation	3	1.03806	0.0378084	SIX4, EGF, SIX1	272	22	19277	9.66427	1	0.445481	0.429481
GOTERM_BP_FAT	GO:0006869~lipid transport	12	4.15225	0.0380542	FABP1, FABP2, PLA2G4F, ABCB1, EGF, APOC2, SLCO1B3, AQP9, NR1H4, SPP1, INHBA, ABCB11	272	424	19277	2.00579	1	0.446651	0.430609
GOTERM_BP_FAT	GO:0006029~proteoglycan metabolic process	5	1.7301	0.0381537	ACAN, COL11A1, BGN, ADAMTS12, SULF1	272	90	19277	3.9373	1	0.446651	0.430609
GOTERM_BP_FAT	GO:0009913~epidermal cell differentiation	11	3.80623	0.0382373	SFRP4, KRT80, FOXC1, CDH3, KRT17, KRT16, DSG3, ETV4, ATOH1, KRT6B, KRT6A	272	372	19277	2.09566	1	0.446651	0.430609
GOTERM_BP_FAT	GO:0006790~sulfur compound metabolic process	12	4.15225	0.0391649	SULT1A1, ACAN, SULT1B1, SLC26A2, GGT6, BGN, NOX4, HMGCS2, SULF1, AGXT, CHST5, SULT1A2	272	426	19277	1.99638	1	0.456175	0.439791
GOTERM_BP_FAT	GO:0012501~programmed cell death	42	14.5329	0.0398245	CNTFR, KRT80, FOXC1, SERPINE1, SIX1, TWIST1, SLC30A10, KNG1, FOXQ1, COMP, PLAC8, AIFM3, CASP5, SIX4, UBD, CLEC5A, KRT6B, ATOH1, SPDEF, KRT6A, PDX1, NR1H4, GCG, INHBA, SULF1, MT3, BMP5, CAPN13, FABP1, FOSL1, SFRP4, CXCL10, TMIGD1, FAP, KRT17, WT1, KRT16, SST, NOX4, CHI3L1, DSG3, DNASE1L3	272	2214	19277	1.34444	1	0.462533	0.445921
GOTERM_BP_FAT	GO:0006928~movement of cell or subcellular component	45	15.5709	0.0399989	LRRC15, FOXC1, CXCL9, TNFAIP6, SERPINE1, TACSTD2, SIX1, TWIST1, STC1, ADAMTS12, TREM1, CLDN1, CXCL5, SIX4, SPOCK1, OLR1, CCL18, ATOH1, CTHRC1, CD177, CHGA, POSTN, GPR15, MMP7, EDN2, S100A2, MMP1, EGF, C10ORF99, SULF1, BMP5, COL1A1, CXCL10, TMIGD1, CXCL11, FAP, KRT16, SST, MYO1A, KIF26B, ITGA11, PLP1, NOX4, ITGBL1, PADI2	272	2405	19277	1.32607	1	0.463235	0.446597
GOTERM_BP_FAT	GO:0071363~cellular response to growth factor stimulus	18	6.22837	0.0406868	POSTN, FOXC1, TNFAIP6, TWIST1, ADAMTS12, SULF1, CLDN1, MT3, BMP5, COL1A1, COMP, SFRP4, IBSP, SLC39A5, NOX4, MT1G, VSTM2A, WNT2	272	760	19277	1.67853	1	0.466988	0.450215
GOTERM_BP_FAT	GO:0030901~midbrain development	5	1.7301	0.0408401	CASP5, PLP1, PADI2, CKB, WNT2	272	92	19277	3.8517	1	0.466988	0.450215
GOTERM_BP_FAT	GO:0040008~regulation of growth	17	5.88235	0.0410147	FOXC1, MT1M, SIX1, INHBA, MT3, PLAC8, MT1A, KRT17, SIX4, WT1, SPP1, MT1F, SPOCK1, MT1G, MT1H, WNT2, SGK2	272	704	19277	1.71138	1	0.466988	0.450215
GOTERM_BP_FAT	GO:0014829~vascular smooth muscle contraction	3	1.03806	0.0410328	COMP, EDN2, SCNN1B	272	23	19277	9.24409	1	0.466988	0.450215
GOTERM_BP_FAT	GO:0090189~regulation of branching involved in ureteric bud morphogenesis	3	1.03806	0.0410328	SIX4, TACSTD2, SIX1	272	23	19277	9.24409	1	0.466988	0.450215
GOTERM_BP_FAT	GO:0051412~response to corticosterone	3	1.03806	0.0410328	FOSL1, UCN3, HSD3B2	272	23	19277	9.24409	1	0.466988	0.450215
GOTERM_BP_FAT	GO:0055073~cadmium ion homeostasis	2	0.692042	0.0415866	SLC11A1, MT3	272	3	19277	47.2475	1	0.466988	0.450215
GOTERM_BP_FAT	GO:0010260~animal organ senescence	2	0.692042	0.0415866	COMP, PDX1	272	3	19277	47.2475	1	0.466988	0.450215
GOTERM_BP_FAT	GO:0030910~olfactory placode formation	2	0.692042	0.0415866	SIX4, SIX1	272	3	19277	47.2475	1	0.466988	0.450215
GOTERM_BP_FAT	GO:0071699~olfactory placode morphogenesis	2	0.692042	0.0415866	SIX4, SIX1	272	3	19277	47.2475	1	0.466988	0.450215
GOTERM_BP_FAT	GO:0071698~olfactory placode development	2	0.692042	0.0415866	SIX4, SIX1	272	3	19277	47.2475	1	0.466988	0.450215
GOTERM_BP_FAT	GO:0006959~humoral immune response	12	4.15225	0.0417352	CHGA, CXCL10, CXCL11, CXCL9, C8G, SLC11A1, ITLN1, CCL18, TREM1, KNG1, CXCL5, KRT6A	272	431	19277	1.97322	1	0.467366	0.45058
GOTERM_BP_FAT	GO:0090596~sensory organ morphogenesis	9	3.11419	0.0431203	PRRX1, SIX4, COL11A1, TWIST1, COL8A1, SIX1, WNT2, ATOH1, CTHRC1	272	278	19277	2.2944	1	0.48155	0.464254
GOTERM_BP_FAT	GO:0008610~lipid biosynthetic process	18	6.22837	0.0432453	PLA2G4F, GGT6, EDN2, HSD3B2, MOGAT2, EPHX2, NR1H4, CWH43, SERPINA6, ABCB11, BMP5, DHRS9, APOC2, B3GALT1, HSD17B2, PLP1, ALPI, HMGCS2	272	766	19277	1.66538	1	0.481622	0.464324
GOTERM_BP_FAT	GO:0008211~glucocorticoid metabolic process	3	1.03806	0.0443567	HSD3B2, SERPINA6, BMP5	272	24	19277	8.85892	1	0.49161	0.473953
GOTERM_BP_FAT	GO:0042476~odontogenesis	6	2.07612	0.044384	COL1A1, FOXC1, CA2, SERPINE1, TWIST1, INHBA	272	137	19277	3.10385	1	0.49161	0.473953
GOTERM_BP_FAT	GO:0002283~neutrophil activation involved in immune response	13	4.49827	0.0450229	PIGR, TNFAIP6, SLC11A1, PLAC8, TCN1, SCNN1B, ANPEP, CLEC5A, PADI2, OLR1, CHI3L1, DNASE1L3, CD177	272	490	19277	1.88026	1	0.497177	0.47932
GOTERM_BP_FAT	GO:0052548~regulation of endopeptidase activity	12	4.15225	0.0451312	FABP1, CST2, CST1, SPINK1, COL7A1, SERPINE1, SPOCK1, SERPINA6, MT3, KNG1, SERPINB5, CST4	272	436	19277	1.95059	1	0.497177	0.47932
GOTERM_BP_FAT	GO:0009612~response to mechanical stimulus	8	2.76817	0.0456361	COL1A1, FOSL1, CXCL10, POSTN, MMP7, CASP5, COL11A1, CHI3L1	272	231	19277	2.45442	1	0.501381	0.483373
GOTERM_BP_FAT	GO:0035265~organ growth	7	2.42215	0.0459677	COMP, FOXC1, MMP13, COL27A1, WT1, STC1, WNT2	272	184	19277	2.69619	1	0.502904	0.484841
GOTERM_BP_FAT	GO:0090183~regulation of kidney development	4	1.38408	0.0461305	SIX4, WT1, TACSTD2, SIX1	272	57	19277	4.97343	1	0.502904	0.484841
GOTERM_BP_FAT	GO:0007188~adenylate cyclase-modulating G-protein coupled receptor signaling pathway	8	2.76817	0.0461459	CHGA, CXCL10, CXCL11, CXCL9, UCN3, HTR1D, GCG, HTR4	272	232	19277	2.44384	1	0.502904	0.484841
GOTERM_BP_FAT	GO:0048704~embryonic skeletal system morphogenesis	5	1.7301	0.0465272	PRRX1, SIX4, COL11A1, TWIST1, SIX1	272	96	19277	3.69121	1	0.505703	0.48754
GOTERM_BP_FAT	GO:0061138~morphogenesis of a branching epithelium	7	2.42215	0.0470053	SIX4, WT1, EGF, TACSTD2, SIX1, SULF1, WNT2	272	185	19277	2.68162	1	0.508409	0.490149
GOTERM_BP_FAT	GO:0043583~ear development	8	2.76817	0.0470709	PRRX1, SIX4, COL11A1, TWIST1, SIX1, ATOH1, CTHRC1, BMP5	272	233	19277	2.43335	1	0.508409	0.490149
GOTERM_BP_FAT	GO:0071577~zinc II ion transmembrane transport	3	1.03806	0.0477767	SLC39A5, SLC39A2, SLC30A10	272	25	19277	8.50456	1	0.508409	0.490149
GOTERM_BP_FAT	GO:0006833~water transport	3	1.03806	0.0477767	AQP8, AQP9, SLC4A11	272	25	19277	8.50456	1	0.508409	0.490149
GOTERM_BP_FAT	GO:0098719~sodium ion import across plasma membrane	3	1.03806	0.0477767	SLC9A2, SCNN1G, SCNN1B	272	25	19277	8.50456	1	0.508409	0.490149
GOTERM_BP_FAT	GO:1990118~sodium ion import into cell	3	1.03806	0.0477767	SLC9A2, SCNN1G, SCNN1B	272	25	19277	8.50456	1	0.508409	0.490149
GOTERM_BP_FAT	GO:0002053~positive regulation of mesenchymal cell proliferation	3	1.03806	0.0477767	PRRX1, SIX1, WNT2	272	25	19277	8.50456	1	0.508409	0.490149
GOTERM_BP_FAT	GO:0097369~sodium ion import	3	1.03806	0.0477767	SLC9A2, SCNN1G, SCNN1B	272	25	19277	8.50456	1	0.508409	0.490149
GOTERM_BP_FAT	GO:0001658~branching involved in ureteric bud morphogenesis	4	1.38408	0.0481588	SIX4, WT1, TACSTD2, SIX1	272	58	19277	4.88768	1	0.511137	0.492778
GOTERM_BP_FAT	GO:0006694~steroid biosynthetic process	7	2.42215	0.0490403	HSD3B2, HSD17B2, NR1H4, HMGCS2, SERPINA6, ABCB11, BMP5	272	187	19277	2.65294	1	0.518478	0.499857
GOTERM_BP_FAT	GO:0042742~defense response to bacterium	11	3.80623	0.0491056	PLAC8, CHGA, SCNN1B, SLC11A1, SERPINE1, NR1H4, C10ORF99, ZG16, CLEC4E, TREM1, KRT6A	272	389	19277	2.00407	1	0.518478	0.499857
GOTERM_BP_FAT	GO:0071214~cellular response to abiotic stimulus	10	3.46021	0.0494765	COL1A1, SCNN1G, MMP7, CASP5, MMP1, SCNN1B, MMP3, SLC4A11, NOX4, PDE6A	272	337	19277	2.10301	1	0.520417	0.501725
GOTERM_BP_FAT	GO:0007417~central nervous system development	23	7.95848	0.0495452	FOXC1, HSD3B2, EGF, SLC23A1, WNT7B, PDX1, SIX1, INHBA, ZIC5, MT3, BMP5, KLK6, GRIN2D, ACAN, CASP5, ZIC2, PLP1, SPOCK1, PADI2, CKB, HMGCS2, WNT2, ATOH1	272	1074	19277	1.51773	1	0.520417	0.501725
GOTERM_BP_FAT	GO:0046887~positive regulation of hormone secretion	6	2.07612	0.0503811	SPINK1, UCN3, PDX1, NR1H4, GCG, INHBA	272	142	19277	2.99456	1	0.527833	0.508875
GOTERM_BP_FAT	GO:0007189~adenylate cyclase-activating G-protein coupled receptor signaling pathway	6	2.07612	0.0516349	CHGA, CXCL10, CXCL11, CXCL9, UCN3, GCG	272	143	19277	2.97362	1	0.539578	0.520198
GOTERM_BP_FAT	GO:0043388~positive regulation of DNA binding	4	1.38408	0.0523444	FOXC1, EGF, PDX1, TWIST1	272	60	19277	4.72475	1	0.545414	0.525825
GOTERM_BP_FAT	GO:1901698~response to nitrogen compound	24	8.3045	0.0524618	SPINK1, AQP8, AQP9, MMP3, PDX1, NR1H4, STC1, SIX1, GCG, GPT, SLC30A10, MT3, COL1A1, FOSL1, SCNN1G, MMP13, WT1, CA2, SST, SCNN1B, NOX4, HMGCS2, AGXT, SLC26A3	272	1138	19277	1.49465	1	0.545414	0.525825
GOTERM_BP_FAT	GO:0002446~neutrophil mediated immunity	13	4.49827	0.0529316	PIGR, TNFAIP6, SLC11A1, TREM1, PLAC8, TCN1, SCNN1B, ANPEP, CLEC5A, PADI2, OLR1, CHI3L1, CD177	272	503	19277	1.83166	1	0.548599	0.528895
GOTERM_BP_FAT	GO:0015672~monovalent inorganic cation transport	14	4.84429	0.0534415	SLC13A2, LRRC26, SLC6A19, SLC23A1, KCNJ15, SLC4A11, TWIST1, OTOP2, SLC4A4, SLC9A2, SCNN1G, SCNN1B, SLC17A4, SLC38A4	272	559	19277	1.77495	1	0.548599	0.528895
GOTERM_BP_FAT	GO:0070848~response to growth factor	18	6.22837	0.0535168	POSTN, FOXC1, TNFAIP6, TWIST1, ADAMTS12, SULF1, CLDN1, MT3, BMP5, COL1A1, COMP, SFRP4, IBSP, SLC39A5, NOX4, MT1G, VSTM2A, WNT2	272	789	19277	1.61684	1	0.548599	0.528895
GOTERM_BP_FAT	GO:0006939~smooth muscle contraction	5	1.7301	0.0542235	COMP, EDN2, SCNN1B, HTR1D, SULF1	272	101	19277	3.50848	1	0.548599	0.528895
GOTERM_BP_FAT	GO:0046394~carboxylic acid biosynthetic process	10	3.46021	0.0542507	PLA2G4F, EDN2, GGT6, DHRS9, EPHX2, APOC2, BGN, PLP1, ABCB11, AGXT	272	343	19277	2.06622	1	0.548599	0.528895
GOTERM_BP_FAT	GO:0016053~organic acid biosynthetic process	10	3.46021	0.0542507	PLA2G4F, EDN2, GGT6, DHRS9, EPHX2, APOC2, BGN, PLP1, ABCB11, AGXT	272	343	19277	2.06622	1	0.548599	0.528895
GOTERM_BP_FAT	GO:0042851~L-alanine metabolic process	2	0.692042	0.0550623	GPT, AGXT	272	4	19277	35.4357	1	0.548599	0.528895
GOTERM_BP_FAT	GO:0072095~regulation of branch elongation involved in ureteric bud branching	2	0.692042	0.0550623	SIX4, SIX1	272	4	19277	35.4357	1	0.548599	0.528895
GOTERM_BP_FAT	GO:1902202~regulation of hepatocyte growth factor receptor signaling pathway	2	0.692042	0.0550623	ESM1, ADAMTS12	272	4	19277	35.4357	1	0.548599	0.528895
GOTERM_BP_FAT	GO:0036254~cellular response to amiloride	2	0.692042	0.0550623	SCNN1G, SCNN1B	272	4	19277	35.4357	1	0.548599	0.528895
GOTERM_BP_FAT	GO:0072106~regulation of ureteric bud formation	2	0.692042	0.0550623	SIX4, SIX1	272	4	19277	35.4357	1	0.548599	0.528895
GOTERM_BP_FAT	GO:0015722~canalicular bile acid transport	2	0.692042	0.0550623	AQP9, ABCB11	272	4	19277	35.4357	1	0.548599	0.528895
GOTERM_BP_FAT	GO:1904823~purine nucleobase transmembrane transport	2	0.692042	0.0550623	AQP9, SLC28A2	272	4	19277	35.4357	1	0.548599	0.528895
GOTERM_BP_FAT	GO:0072107~positive regulation of ureteric bud formation	2	0.692042	0.0550623	SIX4, SIX1	272	4	19277	35.4357	1	0.548599	0.528895
GOTERM_BP_FAT	GO:0061055~myotome development	2	0.692042	0.0550623	SIX4, SIX1	272	4	19277	35.4357	1	0.548599	0.528895
GOTERM_BP_FAT	GO:0042853~L-alanine catabolic process	2	0.692042	0.0550623	GPT, AGXT	272	4	19277	35.4357	1	0.548599	0.528895
GOTERM_BP_FAT	GO:0036253~response to amiloride	2	0.692042	0.0550623	SCNN1G, SCNN1B	272	4	19277	35.4357	1	0.548599	0.528895
GOTERM_BP_FAT	GO:0042119~neutrophil activation	13	4.49827	0.0555244	PIGR, TNFAIP6, SLC11A1, PLAC8, TCN1, SCNN1B, ANPEP, CLEC5A, PADI2, OLR1, CHI3L1, DNASE1L3, CD177	272	507	19277	1.81721	1	0.55185	0.53203
GOTERM_BP_FAT	GO:0043066~negative regulation of apoptotic process	21	7.26644	0.0556671	CNTFR, FOXC1, SERPINE1, PDX1, NR1H4, TWIST1, SIX1, GCG, SLC30A10, MT3, BMP5, CAPN13, PLAC8, FABP1, FOXQ1, COMP, TMIGD1, SIX4, WT1, CLEC5A, ATOH1	272	968	19277	1.5375	1	0.551919	0.532096
GOTERM_BP_FAT	GO:0097194~execution phase of apoptosis	5	1.7301	0.0558407	AIFM3, CASP5, FAP, GCG, DNASE1L3	272	102	19277	3.47408	1	0.552293	0.532456
GOTERM_BP_FAT	GO:0034767~positive regulation of ion transmembrane transport	7	2.42215	0.0566901	CXCL10, LRRC26, CXCL11, CXCL9, ABCB1, PLP1, KCNJ15	272	194	19277	2.55721	1	0.559333	0.539244
GOTERM_BP_FAT	GO:0006066~alcohol metabolic process	10	3.46021	0.0570751	SULT1A1, SULT1B1, AKR1B10, DHRS9, ADH1C, MOGAT2, HMGCS2, MT3, ADH6, SULT1A2	272	346	19277	2.0483	1	0.561758	0.541582
GOTERM_BP_FAT	GO:0030216~keratinocyte differentiation	9	3.11419	0.0572122	KRT80, FOXC1, CDH3, KRT17, KRT16, DSG3, ETV4, KRT6B, KRT6A	272	295	19277	2.16218	1	0.561758	0.541582
GOTERM_BP_FAT	GO:0022600~digestive system process	5	1.7301	0.0574836	FABP1, FABP2, SPINK1, MUC2, MOGAT2	272	103	19277	3.44036	1	0.563063	0.542839
GOTERM_BP_FAT	GO:0097746~regulation of blood vessel diameter	6	2.07612	0.0595388	COMP, FOXC1, EDN2, SCNN1B, HTR1D, KNG1	272	149	19277	2.85388	1	0.579008	0.558212
GOTERM_BP_FAT	GO:0050880~regulation of blood vessel size	6	2.07612	0.0595388	COMP, FOXC1, EDN2, SCNN1B, HTR1D, KNG1	272	149	19277	2.85388	1	0.579008	0.558212
GOTERM_BP_FAT	GO:0035296~regulation of tube diameter	6	2.07612	0.0595388	COMP, FOXC1, EDN2, SCNN1B, HTR1D, KNG1	272	149	19277	2.85388	1	0.579008	0.558212
GOTERM_BP_FAT	GO:0035150~regulation of tube size	6	2.07612	0.0609196	COMP, FOXC1, EDN2, SCNN1B, HTR1D, KNG1	272	150	19277	2.83485	1	0.589615	0.568438
GOTERM_BP_FAT	GO:0051828~entry into other organism involved in symbiotic interaction	6	2.07612	0.0609196	GPR15, ANPEP, CLEC5A, ZG16, CLDN1, KRT6A	272	150	19277	2.83485	1	0.589615	0.568438
GOTERM_BP_FAT	GO:0005996~monosaccharide metabolic process	9	3.11419	0.0613396	UGT1A10, SLC23A1, UGT2B15, PDX1, UGT2A3, GCG, GPT, UGT1A9, UGT1A8	272	299	19277	2.13325	1	0.59227	0.570997
GOTERM_BP_FAT	GO:0010447~response to acidic pH	3	1.03806	0.0623516	SCNN1G, SST, SCNN1B	272	29	19277	7.33152	1	0.597025	0.575582
GOTERM_BP_FAT	GO:0060037~pharyngeal system development	3	1.03806	0.0623516	SIX4, SIX1, BMP5	272	29	19277	7.33152	1	0.597025	0.575582
GOTERM_BP_FAT	GO:0070633~transepithelial transport	3	1.03806	0.0623516	ABCB1, SCNN1B, SLC23A1	272	29	19277	7.33152	1	0.597025	0.575582
GOTERM_BP_FAT	GO:1901343~negative regulation of vasculature development	7	2.42215	0.0625577	CXCL10, FOXC1, WT1, SERPINE1, THBS2, ISM1, SULF1	272	199	19277	2.49296	1	0.597025	0.575582
GOTERM_BP_FAT	GO:0060840~artery development	5	1.7301	0.0625665	COMP, FOXC1, PRRX1, SIX1, ADAMTS6	272	106	19277	3.34299	1	0.597025	0.575582
GOTERM_BP_FAT	GO:0034097~response to cytokine	26	8.99654	0.0630238	CNTFR, FOXC1, CXCL9, TWIST1, ADAMTS12, CLDN1, CXCL5, CA1, UBD, CCL18, FCGR1A, IL11, POSTN, EDN2, MMP1, SLC11A1, MMP3, PDX1, NR1H4, MT3, COL1A1, FOSL1, CXCL10, CXCL11, CHI3L1, PADI2	272	1288	19277	1.43063	1	0.59998	0.578431
GOTERM_BP_FAT	GO:0009790~embryo development	23	7.95848	0.06342	IRX2, FOXC1, PRRX1, COL11A1, WNT7B, COL12A1, PDX1, TWIST1, SIX1, INHBA, SULF1, BMP5, COL1A1, FOSL1, SIX4, WT1, COL7A1, SALL4, HSD17B2, COL8A1, WNT2, ATOH1, CTHRC1	272	1104	19277	1.47649	1	0.602108	0.580483
GOTERM_BP_FAT	GO:0045604~regulation of epidermal cell differentiation	4	1.38408	0.0635435	SFRP4, FOXC1, ETV4, ATOH1	272	65	19277	4.36131	1	0.602108	0.580483
GOTERM_BP_FAT	GO:0009100~glycoprotein metabolic process	12	4.15225	0.0642278	ACAN, NEU4, MUC2, MUC16, B3GNT6, COL11A1, B3GALT1, BGN, ADAMTS12, SULF1, MT3, B4GALNT2	272	464	19277	1.83288	1	0.607177	0.585369
GOTERM_BP_FAT	GO:1901136~carbohydrate derivative catabolic process	7	2.42215	0.0649769	ACAN, NEU4, BGN, CHI3L1, ADAMTS12, GBA3, PDE9A	272	201	19277	2.46816	1	0.612833	0.590822
GOTERM_BP_FAT	GO:0043069~negative regulation of programmed cell death	21	7.26644	0.0658617	CNTFR, FOXC1, SERPINE1, PDX1, NR1H4, TWIST1, SIX1, GCG, SLC30A10, MT3, BMP5, CAPN13, PLAC8, FABP1, FOXQ1, COMP, TMIGD1, SIX4, WT1, CLEC5A, ATOH1	272	989	19277	1.50485	1	0.613765	0.591721
GOTERM_BP_FAT	GO:0034381~plasma lipoprotein particle clearance	4	1.38408	0.065906	AMN, APOC2, NR1H4, CES3	272	66	19277	4.29523	1	0.613765	0.591721
GOTERM_BP_FAT	GO:0010800~positive regulation of peptidyl-threonine phosphorylation	3	1.03806	0.0662033	EGF, CHI3L1, GCG	272	30	19277	7.08713	1	0.613765	0.591721
GOTERM_BP_FAT	GO:0001958~endochondral ossification	3	1.03806	0.0662033	COL1A1, FOXC1, MMP13	272	30	19277	7.08713	1	0.613765	0.591721
GOTERM_BP_FAT	GO:0036075~replacement ossification	3	1.03806	0.0662033	COL1A1, FOXC1, MMP13	272	30	19277	7.08713	1	0.613765	0.591721
GOTERM_BP_FAT	GO:0008209~androgen metabolic process	3	1.03806	0.0662033	HSD3B2, DHRS9, SPP1	272	30	19277	7.08713	1	0.613765	0.591721
GOTERM_BP_FAT	GO:0008217~regulation of blood pressure	7	2.42215	0.0662452	CHGA, POSTN, EDN2, KLK1, ANPEP, TRHDE, CORIN	272	202	19277	2.45594	1	0.613765	0.591721
GOTERM_BP_FAT	GO:0040012~regulation of locomotion	24	8.3045	0.0662836	LRRC15, POSTN, EDN2, MMP7, TNFAIP6, EGF, HTR1D, SERPINE1, TACSTD2, C10ORF99, TWIST1, STC1, SULF1, CLDN1, BMP5, COL1A1, CXCL10, TMIGD1, KRT16, SST, PLP1, PADI2, NOX4, ZG16	272	1171	19277	1.45253	1	0.613765	0.591721
GOTERM_BP_FAT	GO:0048754~branching morphogenesis of an epithelial tube	6	2.07612	0.0666235	SIX4, WT1, EGF, TACSTD2, SIX1, WNT2	272	154	19277	2.76122	1	0.615511	0.593404
GOTERM_BP_FAT	GO:0007517~muscle organ development	11	3.80623	0.0668199	CNTFR, CXCL10, FOXC1, SIX4, WT1, COL11A1, ITGA11, USP2, TWIST1, SIX1, WNT2	272	412	19277	1.8922	1	0.615925	0.593803
GOTERM_BP_FAT	GO:1901605~alpha-amino acid metabolic process	8	2.76817	0.067762	DAO, P4HA3, ASPG, NR1H4, NOX4, GPT, CKB, AGXT	272	254	19277	2.23217	1	0.618796	0.596571
GOTERM_BP_FAT	GO:0003006~developmental process involved in reproduction	17	5.88235	0.0680675	CNTFR, FOXC1, SPINK1, TNFAIP6, WNT7B, STC1, INHBA, SULF1, SERPINB5, BMP5, FOSL1, SIX4, WT1, HSD17B2, SPP1, WNT2, SLC26A3	272	755	19277	1.59578	1	0.618796	0.596571
GOTERM_BP_FAT	GO:0001763~morphogenesis of a branching structure	7	2.42215	0.0680843	SIX4, WT1, EGF, TACSTD2, SIX1, SULF1, WNT2	272	203	19277	2.44384	1	0.618796	0.596571
GOTERM_BP_FAT	GO:0009617~response to bacterium	18	6.22837	0.0680852	CHGA, CXCL9, SLC11A1, SERPINE1, NR1H4, C10ORF99, TREM1, CLDN1, FER1L6, CXCL5, PLAC8, CXCL10, CXCL11, SCNN1B, HMGCS2, ZG16, CLEC4E, KRT6A	272	814	19277	1.56718	1	0.618796	0.596571
GOTERM_BP_FAT	GO:0061197~fungiform papilla morphogenesis	2	0.692042	0.0683492	SIX4, SIX1	272	5	19277	28.3485	1	0.618796	0.596571
GOTERM_BP_FAT	GO:0008582~regulation of synaptic growth at neuromuscular junction	2	0.692042	0.0683492	SIX4, SIX1	272	5	19277	28.3485	1	0.618796	0.596571
GOTERM_BP_FAT	GO:0061551~trigeminal ganglion development	2	0.692042	0.0683492	SIX4, SIX1	272	5	19277	28.3485	1	0.618796	0.596571
GOTERM_BP_FAT	GO:0015855~pyrimidine nucleobase transport	2	0.692042	0.0683492	AQP9, SLC28A2	272	5	19277	28.3485	1	0.618796	0.596571
GOTERM_BP_FAT	GO:0090277~positive regulation of peptide hormone secretion	5	1.7301	0.0696992	SPINK1, UCN3, PDX1, NR1H4, GCG	272	110	19277	3.22142	1	0.626565	0.604061
GOTERM_BP_FAT	GO:0007166~cell surface receptor signaling pathway	57	19.7232	0.0697813	PIGR, CNTFR, CXCL9, TNFAIP6, SERPINE1, SIX1, CXCL5, COMP, ESM1, CA1, CDH3, IBSP, SLC39A5, MS4A12, IL11, EDN2, MMP1, MMP3, SFRP4, ADAM12, PADI2, CLEC4E, AGXT, FOXC1, HHLA2, TWIST1, ADAMTS12, SLC30A10, MUC2, PDE6A, FCGR1A, CCL18, WNT2, ATOH1, CTHRC1, BTNL8, PRRX1, MUC16, EGF, WNT7B, PDX1, NR1H4, BTNL3, INHBA, SULF1, MT3, BMP5, GRIN2D, COL1A1, BMP3, CXCL10, CXCL11, SST, ITGA11, PLP1, ITGBL1, NOTUM	272	3293	19277	1.22674	1	0.626565	0.604061
GOTERM_BP_FAT	GO:0048732~gland development	12	4.15225	0.0698738	FOXC1, SIX4, WT1, EGF, WNT7B, PDX1, SIX1, HMGCS2, SULF1, WNT2, CLDN1, SERPINB5	272	471	19277	1.80564	1	0.626565	0.604061
GOTERM_BP_FAT	GO:0055083~monovalent inorganic anion homeostasis	3	1.03806	0.0701321	CA12, SFRP4, CKB	272	31	19277	6.85852	1	0.626565	0.604061
GOTERM_BP_FAT	GO:0042634~regulation of hair cycle	3	1.03806	0.0701321	CDH3, KRT17, INHBA	272	31	19277	6.85852	1	0.626565	0.604061
GOTERM_BP_FAT	GO:0046068~cGMP metabolic process	3	1.03806	0.0701321	GUCA2B, PDE9A, GUCA2A	272	31	19277	6.85852	1	0.626565	0.604061
GOTERM_BP_FAT	GO:0048857~neural nucleus development	4	1.38408	0.07075	CASP5, PLP1, PADI2, CKB	272	68	19277	4.1689	1	0.630699	0.608046
GOTERM_BP_FAT	GO:0052547~regulation of peptidase activity	12	4.15225	0.0713714	FABP1, CST2, CST1, SPINK1, COL7A1, SERPINE1, SPOCK1, SERPINA6, MT3, KNG1, SERPINB5, CST4	272	474	19277	1.79421	1	0.633619	0.610862
GOTERM_BP_FAT	GO:0045833~negative regulation of lipid metabolic process	5	1.7301	0.0715452	UGT1A10, APOC2, UGT1A9, UGT1A8, BMP5	272	111	19277	3.1924	1	0.633619	0.610862
GOTERM_BP_FAT	GO:0014812~muscle cell migration	5	1.7301	0.0715452	POSTN, SIX4, SERPINE1, NOX4, SIX1	272	111	19277	3.1924	1	0.633619	0.610862
GOTERM_BP_FAT	GO:0043524~negative regulation of neuron apoptotic process	6	2.07612	0.0726154	FOXQ1, CNTFR, SIX4, SIX1, SLC30A10, MT3	272	158	19277	2.69132	1	0.641699	0.618652
GOTERM_BP_FAT	GO:0050994~regulation of lipid catabolic process	4	1.38408	0.0732305	FABP1, APOC2, TWIST1, ABCB11	272	69	19277	4.10848	1	0.645731	0.622539
GOTERM_BP_FAT	GO:0019218~regulation of steroid metabolic process	5	1.7301	0.073416	EPHX2, NR1H4, ABCB11, UGT1A8, BMP5	272	112	19277	3.1639	1	0.645965	0.622764
GOTERM_BP_FAT	GO:0003338~metanephros morphogenesis	3	1.03806	0.0741351	WT1, WNT7B, KIF26B	272	32	19277	6.64419	1	0.650884	0.627507
GOTERM_BP_FAT	GO:0044283~small molecule biosynthetic process	14	4.84429	0.0747451	PLA2G4F, GGT6, EDN2, EPHX2, BGN, GCG, GPT, ABCB11, BMP5, DHRS9, APOC2, PLP1, HMGCS2, AGXT	272	590	19277	1.68169	1	0.654825	0.631306
GOTERM_BP_FAT	GO:0042303~molting cycle	5	1.7301	0.0753115	FOXQ1, CDH3, KRT17, KRT16, INHBA	272	113	19277	3.1359	1	0.656955	0.63336
GOTERM_BP_FAT	GO:0042633~hair cycle	5	1.7301	0.0753115	FOXQ1, CDH3, KRT17, KRT16, INHBA	272	113	19277	3.1359	1	0.656955	0.63336
GOTERM_BP_FAT	GO:0070509~calcium ion import	7	2.42215	0.0766736	CXCL10, CXCL11, CXCL9, SPINK1, STC1, GCG, GRIN2D	272	210	19277	2.36238	1	0.667405	0.643434
GOTERM_BP_FAT	GO:0018958~phenol-containing compound metabolic process	5	1.7301	0.0772315	SULT1A1, SULT1B1, CDH3, DAO, SULT1A2	272	114	19277	3.10839	1	0.670825	0.646732
GOTERM_BP_FAT	GO:0031328~positive regulation of cellular biosynthetic process	39	13.4948	0.0776338	FOXC1, SERPINE1, SIX1, TWIST1, GPT, SPIB, PLAC8, CDH3, SIX4, ZIC2, SALL4, SPP1, CHP2, WNT2, ATOH1, SPDEF, ZBTB7C, IL11, PRRX1, EGF, SLC11A1, PDX1, NR1H4, GUCA2B, GCG, INHBA, ETV4, MT3, GUCA2A, BMP5, COL1A1, FOSL1, PKIB, CXCL10, KRT17, WT1, APOC2, NOX4, PADI2	272	2140	19277	1.29158	1	0.672139	0.647998
GOTERM_BP_FAT	GO:0010464~regulation of mesenchymal cell proliferation	3	1.03806	0.0782095	PRRX1, SIX1, WNT2	272	33	19277	6.44285	1	0.672139	0.647998
GOTERM_BP_FAT	GO:0051852~disruption by host of symbiont cells	3	1.03806	0.0782095	SCNN1B, TREM1, KRT6A	272	33	19277	6.44285	1	0.672139	0.647998
GOTERM_BP_FAT	GO:0050996~positive regulation of lipid catabolic process	3	1.03806	0.0782095	FABP1, APOC2, TWIST1	272	33	19277	6.44285	1	0.672139	0.647998
GOTERM_BP_FAT	GO:0051873~killing by host of symbiont cells	3	1.03806	0.0782095	SCNN1B, TREM1, KRT6A	272	33	19277	6.44285	1	0.672139	0.647998
GOTERM_BP_FAT	GO:0007187~G-protein coupled receptor signaling pathway, coupled to cyclic nucleotide second messenger	8	2.76817	0.0787536	CHGA, CXCL10, CXCL11, CXCL9, UCN3, HTR1D, GCG, HTR4	272	263	19277	2.15578	1	0.675386	0.651129
GOTERM_BP_FAT	GO:1904888~cranial skeletal system development	4	1.38408	0.0809007	PRRX1, SIX4, TWIST1, SIX1	272	72	19277	3.9373	1	0.685495	0.660874
GOTERM_BP_FAT	GO:0060482~lobar bronchus development	2	0.692042	0.0814499	WNT7B, SPDEF	272	6	19277	23.6238	1	0.685495	0.660874
GOTERM_BP_FAT	GO:0061196~fungiform papilla development	2	0.692042	0.0814499	SIX4, SIX1	272	6	19277	23.6238	1	0.685495	0.660874
GOTERM_BP_FAT	GO:0060676~ureteric bud formation	2	0.692042	0.0814499	SIX4, SIX1	272	6	19277	23.6238	1	0.685495	0.660874
GOTERM_BP_FAT	GO:0032849~positive regulation of cellular pH reduction	2	0.692042	0.0814499	CA2, CA7	272	6	19277	23.6238	1	0.685495	0.660874
GOTERM_BP_FAT	GO:0051799~negative regulation of hair follicle development	2	0.692042	0.0814499	CDH3, INHBA	272	6	19277	23.6238	1	0.685495	0.660874
GOTERM_BP_FAT	GO:1904045~cellular response to aldosterone	2	0.692042	0.0814499	SCNN1G, SCNN1B	272	6	19277	23.6238	1	0.685495	0.660874
GOTERM_BP_FAT	GO:0010901~regulation of very-low-density lipoprotein particle remodeling	2	0.692042	0.0814499	APOC2, NR1H4	272	6	19277	23.6238	1	0.685495	0.660874
GOTERM_BP_FAT	GO:0061550~cranial ganglion development	2	0.692042	0.0814499	SIX4, SIX1	272	6	19277	23.6238	1	0.685495	0.660874
GOTERM_BP_FAT	GO:0043009~chordate embryonic development	15	5.19031	0.0818647	FOXC1, PRRX1, COL11A1, WNT7B, TWIST1, SIX1, SULF1, BMP5, COL1A1, FOSL1, SIX4, SALL4, HSD17B2, WNT2, CTHRC1	272	659	19277	1.61316	1	0.687562	0.662867
GOTERM_BP_FAT	GO:0030203~glycosaminoglycan metabolic process	6	2.07612	0.0821438	ACAN, FOXC1, TNFAIP6, EGF, BGN, CHST5	272	164	19277	2.59285	1	0.688483	0.663755
GOTERM_BP_FAT	GO:0046320~regulation of fatty acid oxidation	3	1.03806	0.0823525	FABP1, TWIST1, ABCB11	272	34	19277	6.25335	1	0.688813	0.664073
GOTERM_BP_FAT	GO:1905039~carboxylic acid transmembrane transport	5	1.7301	0.0831376	SLC13A2, SLC6A19, ABCB1, AQP9, SLC38A4	272	117	19277	3.02869	1	0.693951	0.669027
GOTERM_BP_FAT	GO:0001885~endothelial cell development	4	1.38408	0.0835318	WNT7B, COL22A1, STC1, CLDN1	272	73	19277	3.88336	1	0.695813	0.670822
GOTERM_BP_FAT	GO:0030334~regulation of cell migration	21	7.26644	0.0845306	LRRC15, POSTN, EDN2, MMP7, TNFAIP6, EGF, SERPINE1, TACSTD2, C10ORF99, STC1, SULF1, CLDN1, BMP5, COL1A1, CXCL10, TMIGD1, KRT16, SST, PLP1, PADI2, NOX4	272	1021	19277	1.45769	1	0.702693	0.677455
GOTERM_BP_FAT	GO:1903825~organic acid transmembrane transport	5	1.7301	0.0851544	SLC13A2, SLC6A19, ABCB1, AQP9, SLC38A4	272	118	19277	3.00302	1	0.704995	0.679674
GOTERM_BP_FAT	GO:0044070~regulation of anion transport	5	1.7301	0.0851544	SFRP4, ABCB1, CA2, CA7, STC1	272	118	19277	3.00302	1	0.704995	0.679674
GOTERM_BP_FAT	GO:0071384~cellular response to corticosteroid stimulus	4	1.38408	0.0861993	SCNN1G, SCNN1B, STC1, HMGCS2	272	74	19277	3.83088	1	0.707992	0.682564
GOTERM_BP_FAT	GO:0031589~cell-substrate adhesion	10	3.46021	0.0864428	COL1A1, POSTN, EGFL6, ITGA11, SERPINE1, TACSTD2, SPOCK1, ITGBL1, COL8A1, ADAMTS12	272	377	19277	1.87988	1	0.707992	0.682564
GOTERM_BP_FAT	GO:0050679~positive regulation of epithelial cell proliferation	7	2.42215	0.0865259	SPINK1, CDH3, EGF, TWIST1, WNT2, CLDN1, BMP5	272	217	19277	2.28617	1	0.707992	0.682564
GOTERM_BP_FAT	GO:0051818~disruption of cells of other organism involved in symbiotic interaction	3	1.03806	0.0865614	SCNN1B, TREM1, KRT6A	272	35	19277	6.07468	1	0.707992	0.682564
GOTERM_BP_FAT	GO:0015893~drug transport	3	1.03806	0.0865614	ABCB1, ABCB11, CLDN1	272	35	19277	6.07468	1	0.707992	0.682564
GOTERM_BP_FAT	GO:0051883~killing of cells in other organism involved in symbiotic interaction	3	1.03806	0.0865614	SCNN1B, TREM1, KRT6A	272	35	19277	6.07468	1	0.707992	0.682564
GOTERM_BP_FAT	GO:0051924~regulation of calcium ion transport	8	2.76817	0.0888295	CXCL10, CXCL11, CXCL9, SPINK1, EGF, PLP1, STC1, GCG	272	271	19277	2.09214	1	0.724227	0.698216
GOTERM_BP_FAT	GO:0046503~glycerolipid catabolic process	4	1.38408	0.0889027	FABP1, FABP2, PLA2G4F, APOC2	272	75	19277	3.7798	1	0.724227	0.698216
GOTERM_BP_FAT	GO:1903510~mucopolysaccharide metabolic process	5	1.7301	0.0892591	ACAN, TNFAIP6, EGF, BGN, CHST5	272	120	19277	2.95297	1	0.725677	0.699613
GOTERM_BP_FAT	GO:2000145~regulation of cell motility	22	7.61246	0.0900306	LRRC15, POSTN, EDN2, MMP7, TNFAIP6, EGF, SERPINE1, TACSTD2, C10ORF99, TWIST1, STC1, SULF1, CLDN1, BMP5, COL1A1, CXCL10, TMIGD1, KRT16, SST, PLP1, PADI2, NOX4	272	1091	19277	1.42912	1	0.729253	0.703061
GOTERM_BP_FAT	GO:0042981~regulation of apoptotic process	31	10.7266	0.0900578	CNTFR, FOXC1, SERPINE1, SIX1, TWIST1, SLC30A10, KNG1, FOXQ1, COMP, PLAC8, CASP5, SIX4, UBD, CLEC5A, ATOH1, SPDEF, PDX1, NR1H4, GCG, INHBA, MT3, BMP5, CAPN13, FABP1, FOSL1, SFRP4, CXCL10, TMIGD1, FAP, WT1, NOX4	272	1655	19277	1.3275	1	0.729253	0.703061
GOTERM_BP_FAT	GO:0043270~positive regulation of ion transport	9	3.11419	0.0903739	CXCL10, LRRC26, CXCL11, CXCL9, ABCB1, PLP1, KCNJ15, STC1, GCG	272	327	19277	1.95059	1	0.730358	0.704126
GOTERM_BP_FAT	GO:0045944~positive regulation of transcription from RNA polymerase II promoter	25	8.65052	0.0918415	FOXC1, SERPINE1, SIX1, TWIST1, SPIB, PLAC8, SIX4, SALL4, CHP2, WNT2, ATOH1, SPDEF, ZBTB7C, IL11, PRRX1, SLC11A1, PDX1, NR1H4, INHBA, ETV4, MT3, BMP5, FOSL1, CXCL10, WT1	272	1281	19277	1.38312	1	0.740745	0.71414
GOTERM_BP_FAT	GO:0045165~cell fate commitment	8	2.76817	0.0932888	PRRX1, WT1, WNT7B, TBX10, SIX1, WNT2, ATOH1, SPDEF	272	274	19277	2.06924	1	0.749602	0.722679
GOTERM_BP_FAT	GO:1901509~regulation of endothelial tube morphogenesis	2	0.692042	0.0943671	CXCL10, ADAMTS12	272	7	19277	20.2489	1	0.749602	0.722679
GOTERM_BP_FAT	GO:0042636~negative regulation of hair cycle	2	0.692042	0.0943671	CDH3, INHBA	272	7	19277	20.2489	1	0.749602	0.722679
GOTERM_BP_FAT	GO:0007198~adenylate cyclase-inhibiting serotonin receptor signaling pathway	2	0.692042	0.0943671	HTR1D, HTR4	272	7	19277	20.2489	1	0.749602	0.722679
GOTERM_BP_FAT	GO:0060710~chorio-allantoic fusion	2	0.692042	0.0943671	WNT7B, BMP5	272	7	19277	20.2489	1	0.749602	0.722679
GOTERM_BP_FAT	GO:0035989~tendon development	2	0.692042	0.0943671	COMP, COL11A1	272	7	19277	20.2489	1	0.749602	0.722679
GOTERM_BP_FAT	GO:0010727~negative regulation of hydrogen peroxide metabolic process	2	0.692042	0.0943671	MMP3, MT3	272	7	19277	20.2489	1	0.749602	0.722679
GOTERM_BP_FAT	GO:1904427~positive regulation of calcium ion transmembrane transport	4	1.38408	0.0944148	CXCL10, CXCL11, CXCL9, PLP1	272	77	19277	3.68163	1	0.749602	0.722679
GOTERM_BP_FAT	GO:0033280~response to vitamin D	3	1.03806	0.0951662	CXCL10, SPP1, STC1	272	37	19277	5.74632	1	0.752195	0.725178
GOTERM_BP_FAT	GO:0060428~lung epithelium development	3	1.03806	0.0951662	WNT7B, WNT2, SPDEF	272	37	19277	5.74632	1	0.752195	0.725178
GOTERM_BP_FAT	GO:0002366~leukocyte activation involved in immune response	16	5.53633	0.0952965	CHGA, PIGR, TNFAIP6, SLC11A1, PLAC8, TCN1, SCNN1B, ANPEP, CLEC5A, PADI2, OLR1, CHI3L1, ENPP3, CLEC4E, DNASE1L3, CD177	272	734	19277	1.54488	1	0.752195	0.725178
GOTERM_BP_FAT	GO:0014902~myotube differentiation	5	1.7301	0.0955914	CXCL10, CXCL9, SIX4, ADAM12, SIX1	272	123	19277	2.88095	1	0.752313	0.725293
GOTERM_BP_FAT	GO:0003205~cardiac chamber development	6	2.07612	0.0958003	FOXC1, COL11A1, SALL4, WNT2, ADAMTS6, BMP5	272	172	19277	2.47226	1	0.752313	0.725293
GOTERM_BP_FAT	GO:0009891~positive regulation of biosynthetic process	39	13.4948	0.0958667	FOXC1, SERPINE1, SIX1, TWIST1, GPT, SPIB, PLAC8, CDH3, SIX4, ZIC2, SALL4, SPP1, CHP2, WNT2, ATOH1, SPDEF, ZBTB7C, IL11, PRRX1, EGF, SLC11A1, PDX1, NR1H4, GUCA2B, GCG, INHBA, ETV4, MT3, GUCA2A, BMP5, COL1A1, FOSL1, PKIB, CXCL10, KRT17, WT1, APOC2, NOX4, PADI2	272	2181	19277	1.2673	1	0.752313	0.725293
GOTERM_BP_FAT	GO:0010959~regulation of metal ion transport	11	3.80623	0.0963924	CXCL10, LRRC26, CXCL11, CXCL9, SPINK1, EGF, PLP1, KCNJ15, STC1, GCG, SLC30A10	272	444	19277	1.75582	1	0.754981	0.727865
GOTERM_BP_FAT	GO:0060548~negative regulation of cell death	22	7.61246	0.0967338	CHGA, CNTFR, FOXC1, SERPINE1, PDX1, NR1H4, TWIST1, SIX1, GCG, SLC30A10, MT3, BMP5, CAPN13, PLAC8, FABP1, FOXQ1, COMP, TMIGD1, SIX4, WT1, CLEC5A, ATOH1	272	1100	19277	1.41743	1	0.755658	0.728517
GOTERM_BP_FAT	GO:0042310~vasoconstriction	4	1.38408	0.0972224	COMP, EDN2, SCNN1B, HTR1D	272	78	19277	3.63443	1	0.755658	0.728517
GOTERM_BP_FAT	GO:0050891~multicellular organismal water homeostasis	4	1.38408	0.0972224	SCNN1G, KRT16, SCNN1B, CLDN1	272	78	19277	3.63443	1	0.755658	0.728517
GOTERM_BP_FAT	GO:0097756~negative regulation of blood vessel diameter	4	1.38408	0.0972224	COMP, EDN2, SCNN1B, HTR1D	272	78	19277	3.63443	1	0.755658	0.728517
GOTERM_BP_FAT	GO:0002263~cell activation involved in immune response	16	5.53633	0.0986032	CHGA, PIGR, TNFAIP6, SLC11A1, PLAC8, TCN1, SCNN1B, ANPEP, CLEC5A, PADI2, OLR1, CHI3L1, ENPP3, CLEC4E, DNASE1L3, CD177	272	738	19277	1.53651	1	0.764927	0.737454
GOTERM_BP_FAT	GO:0060322~head development	18	6.22837	0.0989493	FOXC1, HSD3B2, EGF, SLC23A1, WNT7B, INHBA, MT3, BMP5, GRIN2D, COL1A1, CASP5, ZIC2, PLP1, PADI2, CKB, HMGCS2, WNT2, ATOH1	272	856	19277	1.49028	1	0.76615	0.738633
GOTERM_BP_FAT	GO:0050892~intestinal absorption	3	1.03806	0.0995571	FABP1, FABP2, MOGAT2	272	38	19277	5.5951	1	0.76776	0.740184
GOTERM_BP_FAT	GO:0035774~positive regulation of insulin secretion involved in cellular response to glucose stimulus	3	1.03806	0.0995571	PDX1, NR1H4, GCG	272	38	19277	5.5951	1	0.76776	0.740184
GOTERM_BP_FAT	GO:0009792~embryo development ending in birth or egg hatching	15	5.19031	0.0997238	FOXC1, PRRX1, COL11A1, WNT7B, TWIST1, SIX1, SULF1, BMP5, COL1A1, FOSL1, SIX4, SALL4, HSD17B2, WNT2, CTHRC1	272	680	19277	1.56334	1	0.76776	0.740184
